# Supplementary material for: Circulatory lipid signature in response to short-term testosterone gel treatment of healthy young females
Source: Sci Rep. 2025 Mar 29;15:10870. doi: 10.1038/s41598-025-92690-6 (PMC11955001; doi:10.1038/s41598-025-92690-6)
Supplement: Supplementary file 1 — Supplementary Material 1 [file 41598_2025_92690_MOESM1_ESM.xlsx]

## Sheet: Table S1. SRM list_Acylcarntine
Compound	Retention Time (min)	Precursor (m/z)	Product (m/z)	Collision Energy (V)	RF Lens (V)
ARACHIDONYL-L-CARNITINE	1.93	448.3	60.1	23	80
STEAROYLCARNITINE	1.94	428.4	85.1	27	80
OLEOYL-L-CARNITINE	1.95	426.4	85.1	27	79
HEPTADECANOYLCARNITINE (C17)	1.96	414.5	85.1	26	80
PALMITOYLCARNITINE	1.99	400.3	60.1	22	77
TRANS-2-HEXADECENOYL-L-CARNITINE	2.02	398.3	85.1	27	75
MYRISTOYLCARNITINE	2.05	372.3	85.1	25	73
CISCIS-58-TETRADECANEDIENOYL-L-CARNITINE	2.08	368.3	85.1	25	71
TRANS-2-TETRADECENOYL-L-CARNITINE	2.08	370.3	85.1	25	70
LAUROYLCARNITINE	2.12	344.3	85.1	24	67
TRANS-2-DODECENOYL-L-CARNITINE	2.17	342.3	85.1	25	66
DECANOYLCARNITINE	2.22	316.2	85.1	23	62
[(3R)-3-HYDROXYOCTADECANOYL]-L-CARNITINE	2.25	444.4	85.1	29	83
TRANS-2-DECENOYLCARNITINE	2.28	314.2	85.1	23	62
[(3R)-3-HYDROXYHEXADECANOYL]-L-CARNITINE	2.31	416.3	85.1	28	79
OCTANOYLCARNITINE	2.39	288.2	85.1	22	56
[(3R)-3-HYDROXYTETRADECANOYL]-L-CARNITINE	2.4	388.3	145	20	75
2-OCTENOYLCARNITINE	2.45	286.2	85.1	22	57
[(3R)-3-HYDROXYDODECANOYL]-L-CARNITINE	2.5	360.3	85.1	26	72
HEXANOYLCARNITINE	2.66	260.2	85	21	52
HEXENOYLCARNITINE (C6:1)	2.75	258.2	85.1	21	52
ISOVALERYLCARNITINE	2.87	246.2	60.1	17	49
TIGLYLCARNITINE	3.03	244.2	85.1	20	47
BUTYRYLCARNITINE /ISOBUTYRYLCARNITINE	3.1	232.2	85.1	20	47
GLUTARYLCARNITINE(C5-DC)1	3.3	276.1	85.1	24	59
[(3R)-3-HYDROXYHEXANOYL]-L-CARNITINE	3.3	276.2	85.1	23	56
PROPIONYLCARNITINE	3.35	218.1	85.1	19	45
3-HYDROXYVALERYLCARNITINE	3.6	262.2	145	16	52
ACETYLCARNITINE	3.61	204.1	85.1	19	44
MALONYLCARNITINE	3.75	248.1	60.1	18	54
3-HYDROXYBUTYRYLCARNITINE (C4-OH)2	3.75	248.1	189.1	14	54
SEBACOYL-L-CARNITINE	4.03	346.2	85.1	31	67
CARNITINE	4.05	162.1	85.1	20	46
5-HYDROXYINDOLE-3-ACETIC ACID-NA	4.05	192.1	146.1	15	44
DEOXYCARNITINE	4.3	146.1	60.1	15	41
SUBEROYLCARNITINE	4.35	318.2	139.1	22	62
ADIPOYLCARNITINE	4.65	290.2	85.1	26	57
MALONYLCARNITINE	4.68	248.1	60.1	18	54
3-HYDROXYBUTYRYLCARNITINE (C4-OH)	4.68	248.1	85	22	54
GLUTARYLCARNITINE(C5-DC)2	4.73	276.1	115.1	19	59
3-HYDROXYVALERYLCARNITINE	4.75	262.2	85.1	23	52
O-SUCCINYL-L-CARNITINE	4.77	262.1	85.1	22	54
ISTD	Retention Time (min)	Precursor (m/z)	Product (m/z)	Collision Energy (V)	RF Lens (V)
OLEOYL-L-CARNITINE-D3	1.94	429.4	85.1	28	81
STEAROYL-L-CARNITINE-(N-METHYL-D3)	1.94	431.4	85.1	28	82
PALMITOYL-L-CARNITINE-(N-METHYL-D3)	1.99	403.4	85.1	27	79
BUTYRYL-L-CARNITINE-(N-METHYL-D3)	3.1	235.2	85.1	21	49
ACETYL-L-CARNITINE-(N-METHYL-D3)	3.61	207.1	85.1	20	43
CARNITINE-(N-METHYL-D3)-NA	4.05	165.1	85.1	21	48
SUBEROYL-L-CARNITINE-(N-METHYL-D3)	4.35	321.2	85	30	63
O-SUCCINYL-L-CARNITINE-D3	4.76	265	85.1	22	57
3-HYDROXYISOVALERYL-L-CARNITINE-(N-METHYL-D3)	4.76	265	85.1	23	55

## Sheet: Table S2. SRM list_ESI- PL
Compound	Retention Time (min)	Precursor (m/z)	Product (m/z)	Collision Energy (V)	RF Lens (V)
PG 14:1_14:1	1.37	661.4	225.2	37	131
PG 15:0_22:2	1.37	787.5	241.22	37	131
PG 15:0_22:1	1.37	789.6	241.22	37	131
PG 15:0_22:0	1.37	791.6	241.22	37	131
PG 17:0_22:2	1.37	815.6	269.25	37	131
PG 17:0_22:1	1.37	817.6	269.25	37	131
PG 17:0_22:0	1.37	819.6	269.25	37	131
PC 12:0_14:1	1.63	706.5	225.2	35	140
PC 14:0_14:1	1.63	734.5	225.2	35	140
PC 12:0_16:1	1.63	734.5	253.2	35	140
PC 12:0_16:0	1.63	736.5	255.2	35	140
PC 14:1_15:0	1.63	748.5	241.2	35	140
PC 12:0_18:4	1.63	756.5	275.2	35	140
PC 12:0_18:3	1.63	758.5	277.2	35	140
PC 12:0_18:2	1.63	760.5	279.2	35	140
PC 14:1_16:0	1.63	762.5	225.2	35	140
PC 12:0_18:1	1.63	762.5	281.2	35	140
PC 12:0_18:0	1.63	764.5	283.3	35	140
PC 14:1_17:0	1.63	776.5	269.2	35	140
PC 12:0_20:5	1.63	782.5	301.2	35	140
PC 14:0_18:4	1.63	784.5	275.2	35	140
PC 12:0_20:4	1.63	784.5	303.2	35	140
PC 14:1_18:2	1.63	786.5	225.2	35	140
PC 12:0_20:3	1.63	786.5	305.2	35	140
PC 14:1_18:1	1.63	788.5	225.2	35	140
PC 12:0_20:2	1.63	788.5	307.3	35	140
PC 14:1_18:0	1.63	790.6	225.2	35	140
PC 12:0_20:1	1.63	790.6	309.3	35	140
PC 16:1_17:0	1.63	804.6	269.2	35	140
PC 12:0_22:6	1.63	808.5	327.2	35	140
PC 12:0_22:5	1.63	810.5	329.2	35	140
PC 16:0_18:4	1.63	812.5	275.2	35	140
PC 12:0_22:4	1.63	812.5	331.3	35	140
PC 12:0_22:2	1.63	816.6	335.3	35	140
PC 14:1_20:0	1.63	818.6	225.2	35	140
PC 18:2_18:4	1.63	836.5	275.2	35	140
PC 18:1_18:4	1.63	838.6	275.2	35	140
PC 18:0_18:4	1.63	840.6	275.2	35	140
PC 14:0_22:2	1.63	844.6	335.3	35	140
PC 14:0_22:1	1.63	846.6	337.3	35	140
PC 18:4_20:0	1.63	868.6	275.2	35	140
PC 16:0_22:2	1.63	872.6	335.3	35	140
PC 16:0_22:1	1.63	874.7	337.3	35	140
PC 18:2_22:2	1.63	896.6	335.3	35	140
PC 18:1_22:2	1.63	898.7	335.3	35	140
PC 18:2_22:1	1.63	898.7	337.3	35	140
PC 18:0_22:2	1.63	900.7	335.3	35	140
PC 18:1_22:1	1.63	900.7	337.3	35	140
PC 18:0_22:1	1.63	902.7	337.3	35	140
PC 20:0_22:2	1.63	928.7	335.3	35	140
PE 14:0_14:1	1.75	632.4	225.2	30	124
PE P-16:0/14:1	1.75	644.5	225.2	30	124
PE 14:1_15:0	1.75	646.4	241.2	30	124
PE O-16:0/14:1	1.75	646.5	225.2	30	124
PE 14:1_16:0	1.75	660.5	225.2	30	124
PE P-18:1/14:1	1.75	670.5	225.2	30	124
PE P-14:1/18:1	1.75	670.5	281.2	30	124
PE P-18:0/14:1	1.75	672.5	225.2	30	124
PE O-18:0/14:1	1.75	674.5	225.2	30	124
PE 14:1_17:0	1.75	674.5	269.2	30	124
PE P-14:0/18:0	1.75	674.5	283.3	30	124
PE 14:0_18:4	1.75	682.4	275.2	30	124
PE 14:1_18:2	1.75	684.5	279.2	30	124
PE 14:1_18:1	1.75	686.5	281.2	30	124
PE 14:1_18:0	1.75	688.5	225.2	30	124
PE P-16:0/18:4	1.75	694.5	275.2	30	124
PE 15:0_18:4	1.75	696.5	241.2	30	124
PE O-16:0/18:4	1.75	696.5	275.2	30	124
PE 16:1_17:0	1.75	702.5	269.2	30	124
PE 16:0_17:0	1.75	704.5	269.2	30	124
PE 16:0_18:4	1.75	710.5	275.2	30	124
PE 16:1_18:2	1.75	712.5	279.2	30	124
PE 16:1_18:1	1.75	714.5	281.2	30	124
PE 16:1_18:0	1.75	716.5	283.3	30	124
PE 16:0_18:0	1.75	718.5	283.3	30	124
PE P-18:1/18:4	1.75	720.5	275.2	30	124
PE P-18:0/18:4	1.75	722.5	275.2	30	124
PE 17:0_18:4	1.75	724.5	269.2	30	124
PE O-18:0/18:4	1.75	724.5	275.2	30	124
PE 18:2_18:4	1.75	734.5	275.2	30	124
PE 18:1_18:4	1.75	736.5	275.2	30	124
PE 18:0_18:4	1.75	738.5	275.2	30	124
PE 14:0_22:2	1.75	742.5	335.3	30	124
PE 14:0_22:1	1.75	744.6	337.3	30	124
PE P-16:0/22:2	1.75	754.6	335.3	30	124
PE 15:0_22:2	1.75	756.6	241.2	30	124
PE O-16:0/22:2	1.75	756.6	335.3	30	124
PE P-16:0/22:1	1.75	756.6	337.3	30	124
PE 15:0_22:1	1.75	758.6	241.2	30	124
PE O-16:0/22:1	1.75	758.6	337.3	30	124
PE 16:0_22:2	1.75	770.6	335.3	30	124
PE 16:0_22:1	1.75	772.6	337.3	30	124
PE P-18:1/22:2	1.75	780.6	335.3	30	124
PE P-18:0/22:2	1.75	782.6	335.3	30	124
PE P-18:1/22:1	1.75	782.6	337.3	30	124
PE 17:0_22:2	1.75	784.6	269.2	30	124
PE O-18:0/22:2	1.75	784.6	335.3	30	124
PE P-18:0/22:1	1.75	784.6	337.3	30	124
PE 17:0_22:1	1.75	786.6	269.2	30	124
PE O-18:0/22:1	1.75	786.6	337.3	30	124
PE 18:2_22:2	1.75	794.6	335.3	30	124
PE 18:1_22:2	1.75	796.6	335.3	30	124
PE 18:2_22:1	1.75	796.6	337.3	30	124
PE 18:0_22:2	1.75	798.6	335.3	30	124
PE 18:1_22:1	1.75	798.6	337.3	30	124
PE 18:1_22:0	1.75	800.6	281.2	30	124
LPC 12:0	2.3	498.3	199.2	30	73
LPC 14:1	2.3	524.3	225.2	30	73
LPC 18:4	2.3	574.3	275.2	30	73
LPC 22:2	2.3	634.4	335.3	30	73
LPC 22:1	2.3	636.4	337.3	30	73
LPC 22:0	2.3	638.4	339.3	30	73
LPC 24:1	2.3	664.5	365.3	30	73
LPC 24:0	2.3	666.5	367.4	30	73
LPE 12:0	2.5	396.2	199.2	25	124
LPE 14:1	2.5	422.2	225.2	25	124
LPE 18:4	2.5	472.2	275.2	25	124
LPE 22:2	2.5	532.3	335.3	25	124
LPE 22:1	2.5	534.4	337.3	25	124
LPE 22:0	2.5	536.4	339.3	25	124
LPE 24:1	2.5	562.4	365.3	25	124
LPE 24:0	2.5	564.4	367.4	25	124
PS 14:1_14:1	2.6	674.4	225.2	38	116
PI 14:1_14:1	2.6	749.4	225.2	47	140
PS 15:0_22:2	2.6	800.5	241.22	38	116
PS 15:0_22:1	2.6	802.6	241.22	38	116
PS 15:0_22:0	2.6	804.6	241.22	38	116
PS 17:0_22:2	2.6	828.6	269.25	38	116
PS 17:0_22:1	2.6	830.6	269.25	38	116
PS 17:0_22:0	2.6	832.6	269.25	38	116
PI 15:0_22:2	2.6	875.6	241.22	47	140
PI 15:0_22:1	2.6	877.6	241.22	47	140
PI 15:0_22:0	2.6	879.6	241.22	47	140
PI 17:0_22:2	2.6	903.6	269.25	47	140
PI 17:0_22:1	2.6	905.6	269.25	47	140
PI 17:0_22:0	2.6	907.6	269.25	47	140

## Sheet: Table S3. Subject data
Subject	Age (years)	Weight (kg)	Height (cm)	BMI (kg/cm2)	Basal T (nmol/L)	Cycle length P1 (days)	Cycle length P2 (days)	Cycle length P3 (days)
1	28	62	172	21	1.84	27	25	28
2	22	62	167	22.2	1.08	36	36	38
3	28	50	156	20.6	0.96	33	30	27
4	34	54	162	20.6	1.24	27	27	27
5	25	65	170	22.5	1.8	32	28	31
6	31	57	167	20.4	0.89	26	26	28
7	25	57	167	20.4	0.75	27	30	30
11	27	62	158	24.8	1.23	38	36	N/A
12	30	68	168	24.1	0.77	26	25	27
15	22	71	175	23.2	0.93	29	27	27
16	24	60	176	19.4	0.9	32	32	32
17	26	52	163	19.6	1.02	24	28	30
18	37	66	177	21.1	1.03	28	28	29
20	33	59	172	19.9	1.38	28	26	29
Mean	28	60.4	167.9	21.4	1.13	29.5	28.9	29.5
SD	4.5	6.1	6.4	1.7	0.34	4.1	3.6	2.9

## Sheet: Table S4. Steroid concentration
	Baseline (D0)	Day 45	Day 59	Day 80
	Median (95%IC)					FC D0-D45
Testosterone (nmol/L)	0.91 (0.84-1.18)	3.71 (2.52-5.68)	1.77 (1.29-2.21)	1.06 (0.87-1.48)	***D0-D45 (<0.001), D45-D80 (<0.001)	4.07692
DHT (nmol/L)	0.51 (0.37-0.76)	1.09 (0.8-1.45)	0.59 (0.43-0.75)	0.48 (0.32-0.74)	***D0-D45 (<0.05), D45-D59 (<0.05), D45-D80 (<0.05)	2.13725
SHBG (nmol/L)	55.91 (46.2-75.48)	49.45 (40.37-55.17)	63.61 (35.7-70.44)	65.53 (43.33-79.64)		0.884457
Free T (nmol/L)	0.013 (0.01-0.017)	0.049 (0.035-0.082)	0.022 (0.015-0.039)	0.013 (0.011-0.015)	***D0-D45 (<0.001), D45-D80 (<0.001)	3.76923

## Sheet: Table S5. Subclass sum composit
Lipid category	Number of species	Sum (nM) Baseline	Sum (nM) D45	Sum (nM) D59	Sum (nM) D80		%		Diff % relative to baseline	D45	D59	D80
Fatty acyls
Fatty acids (FA)	14	214248	218408	240156	253357		2.37288			1.94152	12.0927	18.2538
Total	14	214248	218408	240156	253357		2.37288
Fatty esters
Acylcarnitine (CAR)	25	7.36484e+06	6.63262e+06	6.76297e+06	6.75125e+06		4.23729			-9.94205	-8.17221	-8.33131
Total	25	7.36484e+06	6.63262e+06	6.76297e+06	6.75125e+06		4.23729
Glycerolipids (GL)
Triacylglycerol (TG)	269	855183	879485	900386	790145		45.5932			2.84172	5.28578	-7.60513
Total	269	855183	879485	900386	790145		45.5932
Sterols (ST)
Cholesteryl ester (CE)	3	1.3565e+06	1.31174e+06	1.09303e+06	1.46838e+06		0.508475			-3.29969	-19.4228	8.24741
Total	3	1.3565e+06	1.31174e+06	1.09303e+06	1.46838e+06		0.508475
Sphingolipids (SP)
Ceramide (Cer)	19	7373.13	7019.87	7339.72	7257.59		3.22034			-4.79126	-0.453166	-1.56708
Hexosylceramide (HexCer)	20	3905.24	3598.77	3785.35	3775.35		3.38983			-7.84766	-3.06984	-3.32586
Dihexosylceramide (Hex2Cer)	5	9987.21	9227.56	9871.59	9518.28		0.847458			-7.60627	-1.15775	-4.6954
Sphingomyelins (SM)	31	313498	288309	302881	303737		5.25424			-8.03497	-3.38653	-3.11361
Total	75	334764	308155	323878	324288		12.7119			-7.94855	-3.25173	-3.12921
Glycerophospholipids (GP)
Phosphatidylcholine (PC)	67	1.33946e+06	1.31029e+06	1.37466e+06	1.3512e+06		11.3559			-2.17751	2.62779	0.876318
Alkyl ether phosphatidylcholine (PC-O)	7	42455.8	41191.1	44115.1	43404.1		1.18644			-2.97881	3.90827	2.23357
Lysophosphatidylcholine (LPC)	17	166159	146605	163961	153200		2.88136			-11.768	-1.32241	-7.79887
Alkyl ether lysophosphatidylcholine (LPC-O)	9	14961.8	12461	13898.8	13462.8		1.52542			-16.7148	-7.10495	-10.0186
Alkenyl ether lysophosphatidylcholine (LPC-P)	4	7537.17	6293.71	6970.95	6597.69		0.677966			-16.4978	-7.51235	-12.4646
Alkenyl ether (plasmalogen) phosphatidylcholine (PC-P)	11	68988.7	66868.8	70775.1	68780.2		1.86441			-3.07273	2.58951	-0.302094
Phosphatidyletanolamine (PE)	26	16405.9	15673.2	16411.9	16087.2		4.40678			-4.46662	0.0360443	-1.94305
Alkyl ether phosphatidyletanolamine (PE-O)	11	2488.71	2527.72	2795.32	2471.49		1.86441			1.56729	12.3201	-0.691968
Lysophosphatidyletanolamine (LPE)	9	8680.77	7869.22	9169.26	8473.28		1.52542			-9.3489	5.62726	-2.3902
Phophatidylglycerols (PG)	9	3307.6	3290.25	3324.22	3299.77		1.52542			-0.524489	0.50261	-0.23652
Lysophosphatidylglycerols (LPG)	4	103.332	106.483	100.614	105.467		0.677966			3.04927	-2.63025	2.06611
Phosphatidylinositol (PI)	27	44853.8	46322.9	45896.9	45506.3		4.57627			3.27524	2.32549	1.4547
Phosphatidylserine (PS)	3	12064.8	12096	11953.9	12164.9		0.508475			0.258748	-0.91861	0.830343
Total	204	1.72747e+06	1.6716e+06	1.76403e+06	1.72475e+06		34.5763			-3.23413	2.11665	-0.157204
Total	590	1.1853e+07	1.1022e+07	1.10845e+07	1.13122e+07					-7.01082	-6.48402	-4.56283

## Sheet: Table S6. GLS output
Lipids	d45	d59	d80	pvald45	pvald59	pvald80	pvald45_adjut	pvald59_adjut	pvald80_adjut	contrastd45d59	contrastd45d80	contrastd59d80
LPCO181	-0.293472	-0.170635	-0.215618	2.94012e-06	0.0275571	0.0151119	0.000653629	1	1	0.0397314	0.298891	0.432815
LPCO201	-0.317127	-0.116197	-0.188201	3.99578e-06	0.168635	0.0544611	0.000653629	1	1	0.00281175	0.12281	0.254814
LPCP180	-0.290519	-0.169881	-0.215928	4.45403e-06	0.0301059	0.0161173	0.000653629	1	1	0.0458895	0.32527	0.427988
LPCO200	-0.254399	-0.0834216	-0.163324	1.4498e-05	0.244516	0.0466578	0.00170207	1	1	0.00327017	0.198526	0.145873
SM441	-0.396003	-0.255951	-0.218468	2.26588e-05	0.0234363	0.073052	0.00221678	1	1	0.120543	0.105878	0.667147
LPCO160	-0.284213	-0.142418	-0.160416	7.37298e-05	0.117172	0.123865	0.00465685	1	1	0.0441761	0.166577	0.789855
LPCO221	-0.321226	-0.0850915	-0.146065	6.57798e-05	0.390463	0.191938	0.00465685	1	1	0.00354247	0.0767161	0.422374
PE180202	-0.523442	-0.282794	-0.301197	7.9333e-05	0.0731306	0.0746988	0.00465685	1	1	0.0650514	0.150011	0.883178
TG521200	-0.685816	-0.292462	-0.397852	6.80232e-05	0.159066	0.0814478	0.00465685	1	1	0.0211466	0.159278	0.516823
LPC160	-0.2128	-0.0100591	-0.156259	0.000101348	0.877987	0.0328632	0.0054083	1	1	0.000347458	0.382831	0.00659786
LPCO180	-0.228478	-0.0541493	-0.127886	0.00019932	0.481499	0.145531	0.00975009	1	1	0.00510176	0.187927	0.210767
SM442	-0.238936	-0.120224	-0.11473	0.000319947	0.150453	0.220671	0.0144469	1	1	0.0721955	0.132443	0.931053
TG541200	-0.370698	-0.18168	-0.31214	0.000533154	0.180184	0.0433448	0.0223544	1	1	0.0770554	0.658842	0.208461
LPC180	-0.186523	-0.0522122	-0.155753	0.000892359	0.459195	0.0521957	0.034921	1	1	0.0186622	0.65768	0.0609088
TG542200	-0.438887	-0.0508009	-0.324915	0.000987249	0.762901	0.0914212	0.0362197	1	1	0.00472003	0.493518	0.037504
LPCP160	-0.218046	-0.131521	-0.195602	0.00117325	0.130169	0.049937	0.0405116	1	1	0.197126	0.79125	0.327082
LPCO220	-0.178851	-0.0342599	-0.114711	0.00132542	0.625065	0.14702	0.0432235	1	1	0.0113992	0.355067	0.141023
Hex1Cerd181241	-0.196233	-0.0293062	-0.0814511	0.00165891	0.715292	0.376701	0.0512515	1	1	0.00929436	0.151869	0.391444
PC181200	-0.49812	-0.400308	-0.352099	0.00215467	0.0450564	0.0964401	0.0602282	1	1	0.54715	0.449447	0.761041
SM422	-0.15154	-0.0482214	-0.0777683	0.00206832	0.430885	0.24895	0.0602282	1	1	0.0394193	0.223394	0.538651
PC180200	-0.415386	-0.417425	-0.29936	0.00254651	0.0185352	0.120395	0.0679456	1	1	0.988175	0.495346	0.381704
LPE180	-0.248674	0.000154195	-0.174806	0.00277546	0.998796	0.119584	0.0708345	1	1	0.00415975	0.464192	0.035429
SM432	-0.169427	-0.0239229	-0.0327022	0.00332858	0.756327	0.719536	0.0814116	1	1	0.0143094	0.0773549	0.876295
LPE160	-0.322222	-0.0395059	-0.182829	0.00365866	0.768497	0.205035	0.0859053	1	1	0.0138532	0.293722	0.191478
TIGLYLCARNITINE	-0.32331	-0.211053	-0.293681	0.00386081	0.154815	0.0884267	0.0871652	1	1	0.318487	0.838112	0.452097
PE200202	-0.447072	-0.320475	-0.365958	0.00424314	0.0609924	0.0301632	0.092249	1	1	0.42106	0.622599	0.767114
LPCO240	-0.140411	0.00814821	-0.0484277	0.00504263	0.901251	0.523281	0.105715	1	1	0.00457007	0.160267	0.252977
CARNITINE	-0.162262	-0.158875	-0.147216	0.0055515	0.0308736	0.0616769	0.108901	1	1	0.954191	0.831551	0.839658
LPC161	-0.300405	-0.130613	-0.209308	0.00556563	0.323655	0.14059	0.108901	1	1	0.12462	0.483091	0.462134
SM443	-0.172721	-0.0938497	-0.10528	0.0057814	0.239014	0.233385	0.109474	1	1	0.214318	0.389118	0.852821
Hex1Cerd181221	-0.178947	-0.0926631	-0.124773	0.00653114	0.281186	0.203477	0.116632	1	1	0.196443	0.521628	0.620582
LPC190	-0.210312	-0.152053	-0.201965	0.00655681	0.122966	0.0643739	0.116632	1	1	0.456453	0.930685	0.513681
LPC170	-0.213085	-0.0322481	-0.122961	0.00693759	0.751612	0.287841	0.119775	1	1	0.0266404	0.371667	0.246761
Hex1Cerd180241	-0.189557	0.0713039	-0.0857775	0.00817711	0.446627	0.421941	0.133332	1	1	0.000682579	0.263408	0.0301878
SM382	-0.144704	-0.0581936	-0.0829098	0.00813242	0.408619	0.29488	0.133332	1	1	0.121614	0.373926	0.647365
LPCP170	-0.280781	-0.126479	-0.187301	0.00864065	0.3321	0.177977	0.137083	1	1	0.158272	0.465242	0.565883
LPCO242	-0.219843	-0.0587397	-0.117308	0.0110148	0.590352	0.328908	0.17015	1	1	0.0707024	0.341761	0.495196
TG546225	-0.625297	-0.0702268	-0.0652397	0.0117513	0.812294	0.832302	0.176872	1	1	0.0315432	0.0584799	0.983842
PC160222	-0.241974	-0.0334692	-0.0363702	0.0129185	0.776458	0.770041	0.189579	1	1	0.0392177	0.0807119	0.976053
SM402	-0.109079	-0.0487933	-0.0682548	0.0134006	0.392974	0.287887	0.191857	1	1	0.181789	0.468207	0.65674
LPC181	-0.193249	-0.0598752	-0.113781	0.0142981	0.546734	0.296246	0.199832	1	1	0.100834	0.417508	0.492469
Hex1Cerd181201	-0.212707	-0.0762515	-0.0169592	0.0164289	0.500201	0.891773	0.219176	1	1	0.134622	0.0831009	0.502096
Hex1Cerd182240	-0.129459	-0.0477473	-0.0781972	0.0160612	0.506482	0.349527	0.219176	1	1	0.138358	0.470448	0.568887
SM403	-0.149949	-0.0252399	-0.0679915	0.0185613	0.764054	0.481204	0.242121	1	1	0.0585293	0.325694	0.500554
PC160224	-0.327866	0.12076	-0.103076	0.0207649	0.484589	0.571468	0.264979	1	1	0.00306767	0.188669	0.118042
Hex1Cerd181160	-0.107718	-0.0470969	-0.0531089	0.0215219	0.453396	0.465969	0.268795	1	1	0.206906	0.379311	0.897415
PCP160160	-0.242712	-0.112015	-0.0956869	0.0226447	0.411154	0.52411	0.271274	1	1	0.232262	0.274998	0.877788
TG567225	-0.361405	0.25096	-0.346939	0.0225894	0.196622	0.0925229	0.271274	1	1	0.000398464	0.93915	0.000401483
SM342	-0.102124	-0.0390064	-0.0673253	0.0235089	0.505635	0.307344	0.275995	1	1	0.173781	0.546949	0.529506
SM412	-0.109988	-0.0295162	-0.0606216	0.0241041	0.649134	0.418109	0.277433	1	1	0.109704	0.441848	0.522895
SM431	-0.10011	-0.035608	-0.0290563	0.0264035	0.560392	0.685423	0.298055	1	1	0.164013	0.242229	0.884075
Hex1Cerd161240	-0.133835	-0.0539808	-0.0173977	0.0285918	0.517538	0.859454	0.316667	1	1	0.203253	0.161229	0.549118
TG533160	-0.282238	-0.144515	-0.486352	0.0324319	0.395546	0.0121598	0.352547	1	1	0.310197	0.225263	0.0121779
SM421	-0.116676	-0.0460289	-0.0499511	0.0344593	0.509959	0.511444	0.367774	1	1	0.214981	0.333417	0.943398
TG554181	-0.370072	-0.0439868	-0.460954	0.0364026	0.842141	0.0569968	0.381578	1	1	0.0768675	0.676155	0.0220351
LPC201	-0.200932	-0.067996	-0.270891	0.0387452	0.573455	0.03983	0.399008	1	1	0.186627	0.556188	0.0416231
PC170181	-0.27403	-0.224345	0.0104065	0.0431138	0.196649	0.955959	0.430503	1	1	0.721022	0.0984251	0.0888095
PC170226	-0.396791	-0.105027	-0.349853	0.0432704	0.682288	0.228054	0.430503	1	1	0.151396	0.852764	0.217051
PC170170	0.343019	-0.195532	0.0861667	0.0453833	0.258955	0.602748	0.444	1	1	0.00319467	0.131863	0.105164
SM411	-0.0985962	-0.036737	-0.0436108	0.0467031	0.574022	0.55572	0.449422	1	1	0.227013	0.394829	0.890026
SM400	-0.191942	0.0794848	0.0815246	0.047671	0.530002	0.565241	0.451337	1	1	0.00847181	0.0320717	0.983265
ISOVALERYLCARNITINE	-0.292081	-0.319875	-0.274284	0.0491899	0.0895373	0.173277	0.451747	1	1	0.855571	0.922406	0.760021
PI161181	-0.324584	-0.386728	-0.305913	0.0515623	0.0644165	0.164482	0.451747	1	1	0.717367	0.926394	0.630118
SM361	-0.143702	-0.024122	-0.0372503	0.0501308	0.79399	0.709429	0.451747	1	1	0.117464	0.244968	0.85865
TG504161	-0.538255	0.00175382	-0.29682	0.0500298	0.995707	0.377557	0.451747	1	1	0.0606125	0.452061	0.282458
TG562200	-0.316515	-0.00821766	-0.390797	0.0513058	0.968375	0.0901667	0.451747	1	1	0.0694034	0.716237	0.0224618
PCP180226	-0.216971	-0.0359192	-0.226386	0.0538433	0.811912	0.197304	0.464795	1	1	0.121179	0.949623	0.0963278
PC120183	-0.189145	-0.0662114	-0.129104	0.0549062	0.606963	0.371878	0.4671	1	1	0.228029	0.636154	0.526012
LPC150	-0.191442	-0.0878943	-0.0127083	0.0581662	0.502284	0.930193	0.487765	1	1	0.321466	0.169544	0.460503
Hex1Cerd182200	-0.118376	-0.0765115	-0.0456219	0.059872	0.36357	0.635077	0.494998	1	1	0.517782	0.381348	0.625408
PC182200	0.347918	0.409865	0.402287	0.0616559	0.0650983	0.0748152	0.500477	1	1	0.746939	0.799805	0.967766
SM340	-0.0830456	-0.0103559	-0.0113373	0.0627473	0.858311	0.860805	0.500477	1	1	0.117926	0.213521	0.982555
SM372	-0.143718	-0.0193414	-0.0846809	0.0630925	0.852026	0.479288	0.500477	1	1	0.121827	0.564806	0.402101
SM331	-0.0924298	-0.00876011	-0.0201914	0.0647004	0.898531	0.803641	0.506388	1	1	0.107547	0.290189	0.820058
PC170200	-0.121834	-0.111202	-0.0240491	0.068977	0.165828	0.76792	0.519096	1	1	0.877766	0.213777	0.200731
SM383	-0.143061	-0.0171397	-0.0751723	0.0673184	0.867924	0.519519	0.519096	1	1	0.122009	0.505301	0.461933
TG546160	-0.255318	0.160451	-0.139253	0.0681902	0.368799	0.472893	0.519096	1	1	0.0056271	0.508401	0.0376711
SM371	-0.1272	-0.00918179	-0.0237128	0.0718099	0.923829	0.832536	0.528285	1	1	0.108521	0.278302	0.837959
SM381	-0.0884493	-0.036041	-0.0320132	0.0719979	0.585228	0.673374	0.528285	1	1	0.302406	0.387869	0.935092
LPCP181	-0.124826	-0.0851114	-0.0893464	0.0730962	0.32693	0.333321	0.529722	1	1	0.581173	0.676631	0.951914
TG503161	-0.438569	-0.108265	-0.311891	0.0769103	0.709892	0.294045	0.550262	1	1	0.200751	0.657556	0.417292
TG567182	-0.268251	0.183716	-0.309589	0.0787427	0.335735	0.131009	0.550262	1	1	0.0058308	0.824989	0.00227193
Hex1Cerd181140	-0.13132	-0.0869696	0.0297446	0.0890676	0.382012	0.784438	0.550344	1	1	0.578731	0.103689	0.138749
Hex1Cerd181240	-0.0884397	-0.0350117	-0.04791	0.0851349	0.614699	0.552583	0.550344	1	1	0.314657	0.55542	0.803187
Hex2Cerd181160	-0.0985304	-0.0256851	-0.0667767	0.0853692	0.735853	0.441774	0.550344	1	1	0.220572	0.672703	0.477677
LPE226	-0.241093	0.0324623	0.0551492	0.0841371	0.848315	0.755735	0.550344	1	1	0.0625498	0.0804187	0.872147
PCP180225	-0.186141	0.0155251	-0.174886	0.0838852	0.911411	0.261219	0.550344	1	1	0.0741448	0.934786	0.0842526
PE181220	-0.356582	-0.471389	-0.323258	0.0885818	0.0597159	0.199308	0.550344	1	1	0.596375	0.890161	0.484894
PI160161	-0.305128	-0.297652	-0.0607544	0.0853147	0.208641	0.81947	0.550344	1	1	0.967366	0.294313	0.188975
PI161180	-0.254366	-0.275665	-0.146706	0.0875461	0.162822	0.505228	0.550344	1	1	0.889677	0.577332	0.392171
SM351	-0.101075	0.00884475	-0.0229351	0.087226	0.912066	0.805337	0.550344	1	1	0.0754041	0.325701	0.593998
SM362	-0.121187	-0.035815	-0.0840518	0.0872551	0.688878	0.385277	0.550344	1	1	0.24685	0.673292	0.501154
SM410	-0.113099	-0.0149872	-0.041075	0.0809333	0.862575	0.678764	0.550344	1	1	0.145726	0.40107	0.689611
PG170200	-0.0114984	0.00310353	-0.00365533	0.0950007	0.681082	0.620468	0.58089	1	1	0.044082	0.291464	0.333432
PCO180181	-1.74684	-0.147153	-0.170071	0.0960292	0.890332	0.868298	0.581125	1	1	0.141585	0.135721	0.982704
LPC203	-0.210711	0.0194621	-0.0232765	0.100019	0.892426	0.869998	0.599091	1	1	0.0867298	0.187875	0.741503
PI150220	-0.0246682	0.00202572	-0.0212678	0.102667	0.91219	0.26972	0.608744	1	1	0.0927331	0.850625	0.132097
Cerd182160	-0.258959	-0.234936	-0.178544	0.104706	0.198267	0.323251	0.613229	1	1	0.884276	0.650929	0.726994
TG503160	-0.345738	-0.171832	-0.243208	0.106558	0.506166	0.363828	0.613229	1	1	0.434569	0.685953	0.742089
TG525182	-0.243692	0.0275113	-0.4037	0.105606	0.888758	0.0703041	0.613229	1	1	0.0860411	0.410927	0.00639606
Cerd181241	-0.138822	0.000585311	-0.103043	0.10926	0.995939	0.430587	0.622674	1	1	0.123907	0.752654	0.239893
SM401	-0.084733	-0.0402204	-0.0369066	0.113184	0.557842	0.622467	0.638834	1	1	0.422852	0.479663	0.951158
PCP160181	-0.148924	-0.0484599	-0.0765603	0.114863	0.693743	0.575718	0.64214	1	1	0.306317	0.551282	0.768663
PC160161	-0.2665	-0.156104	-0.0799345	0.116469	0.481213	0.74492	0.644976	1	1	0.530366	0.393741	0.65758
Hex1Cerd181200	-0.104576	-0.0360453	-0.0156244	0.118195	0.690419	0.881064	0.648418	1	1	0.323603	0.321669	0.762712
LPC200	-0.143846	-0.0628666	-0.116522	0.11959	0.603612	0.389664	0.649992	1	1	0.398597	0.818779	0.566542
LPC225	-0.228691	0.0526601	-0.214587	0.123671	0.766069	0.239873	0.66601	1	1	0.0723992	0.935299	0.0804681
PI170200	-0.0159797	0.00400842	0.00224478	0.126359	0.753416	0.866188	0.674299	1	1	0.0698754	0.15034	0.867769
PI170181	0.217708	-0.107296	0.153973	0.133941	0.543019	0.401379	0.708319	1	1	0.035087	0.712771	0.0807191
PC160226	-0.184636	0.0065733	-0.120365	0.136639	0.968051	0.51638	0.716136	1	1	0.140742	0.691633	0.314464
Hex1Cerd161180	-0.123784	-0.0204495	0.0330035	0.14089	0.856584	0.799495	0.731879	1	1	0.23784	0.164615	0.530493
Hex1Cerd161220	-0.0961295	-0.0311635	-0.00745057	0.142217	0.729271	0.943786	0.73229	1	1	0.339014	0.321148	0.720444
TG546161	-0.333143	0.0763181	-0.126271	0.145475	0.759236	0.602661	0.734618	1	1	0.088299	0.397904	0.384035
TG546204	-0.205331	0.0909989	-0.101852	0.146423	0.607776	0.590564	0.734618	1	1	0.0478212	0.553271	0.182576
TG552182	-0.434253	-0.0381323	-0.0867322	0.145223	0.899257	0.764486	0.734618	1	1	0.199991	0.241907	0.871823
Hex1Cerd181261	-0.126594	-0.153804	-0.101109	0.150217	0.181503	0.423288	0.745889	1	1	0.765584	0.820686	0.555258
LPC204	-0.14961	0.11519	-0.078987	0.151211	0.362968	0.546062	0.745889	1	1	0.0175301	0.569258	0.0710536
PI180180	0.21505	0.00132165	0.108775	0.15535	0.994039	0.543332	0.758883	1	1	0.177844	0.54119	0.485299
TG524161	-0.249532	0.099723	-0.335351	0.156431	0.645011	0.143548	0.758883	1	1	0.0607773	0.686672	0.0180274
PI180181	0.22721	-0.000773382	0.0997616	0.159402	0.996752	0.605105	0.760723	1	1	0.178079	0.495332	0.540446
TG525161	-0.238659	0.0613928	-0.386543	0.159072	0.778249	0.109639	0.760723	1	1	0.0926585	0.491989	0.0116867
PEO160224	-1.00838	0.146749	-0.0472535	0.163534	0.847885	0.948967	0.767956	1	1	0.126784	0.203198	0.791366
Hex1Cerd180240	-0.772774	-0.162521	-0.772772	0.165274	0.773015	0.157529	0.769967	1	1	0.28976	0.999996	0.281456
SM352	-0.0712048	-0.0165479	-0.0463576	0.170891	0.81593	0.57635	0.789866	1	1	0.312135	0.723596	0.571956
TG524182	-0.195032	-0.0240873	-0.36828	0.172452	0.897645	0.0821522	0.790853	1	1	0.252196	0.350183	0.0209332
TG528161	0.963146	-1.04096	-0.777177	0.17677	0.270637	0.461212	0.804372	1	1	0.0089237	0.0648548	0.715492
TG547182	-0.300091	0.211098	-0.597706	0.181994	0.478246	0.0777172	0.821771	1	1	0.032338	0.312075	0.000825684
Cerd181200	-0.162749	-0.211547	-0.139135	0.187721	0.175731	0.400759	0.828513	1	1	0.704273	0.876783	0.564683
TG524203	-0.348034	0.0516448	-0.105133	0.186512	0.869205	0.742947	0.828513	1	1	0.149045	0.431641	0.558934
TG547161	-0.330876	-0.305231	-0.468924	0.185787	0.300353	0.118008	0.828513	1	1	0.921433	0.631658	0.520404
TG566160	-0.256221	0.138358	-0.318715	0.193924	0.493635	0.104668	0.849501	1	1	0.0569135	0.751697	0.0257752
Cerd191241	-0.152742	-0.111631	-0.136086	0.201654	0.49075	0.46496	0.849805	1	1	0.740413	0.916863	0.840328
PCP181181	-0.155715	-0.13658	-0.252376	0.20054	0.383992	0.14328	0.849805	1	1	0.879746	0.530886	0.350983
PCP200204	-0.143945	0.140253	-0.0602978	0.209157	0.343019	0.707519	0.849805	1	1	0.0204086	0.564749	0.0898438
PROPIONYLCARNITINE	-0.243864	-0.251357	-0.276507	0.208676	0.300332	0.282078	0.849805	1	1	0.970396	0.890637	0.898553
TG462182	0.62145	0.46134	1.04043	0.208966	0.43928	0.093737	0.849805	1	1	0.755976	0.474337	0.252968
TG504160	1.41915	-1.10673	-0.995389	0.209918	0.396195	0.443734	0.849805	1	1	0.0359553	0.0627686	0.922952
TG510160	0.0775179	-0.0305513	0.0981894	0.19968	0.64604	0.134581	0.849805	1	1	0.0894529	0.750972	0.0401985
TG526160	0.0221743	-0.00274195	0.0114552	0.208583	0.886939	0.542749	0.849805	1	1	0.177139	0.571057	0.429547
TG526182	-0.250786	-0.0444107	-0.369276	0.196006	0.859244	0.182699	0.849805	1	1	0.308449	0.631421	0.103805
TG530160	-0.286242	-0.358351	-0.4198	0.198094	0.172951	0.115034	0.849805	1	1	0.755402	0.601778	0.785913
TGO520160	0.0898842	-0.0446452	0.0968834	0.209562	0.581758	0.229154	0.849805	1	1	0.0754212	0.929697	0.0565238
Hex1Cerd182220	-0.0696974	-0.0868267	-0.0644696	0.216216	0.260754	0.46915	0.869308	1	1	0.769506	0.944988	0.696073
PC180224	-0.161709	0.0806851	-0.0357044	0.219383	0.60637	0.822786	0.87604	1	1	0.0817809	0.413394	0.386871
PC140160	0.251668	0.034009	0.473253	0.235274	0.900647	0.115537	0.885293	1	1	0.326434	0.410502	0.0460592
PC160225	-0.141719	0.0967546	-0.147478	0.235166	0.524121	0.368633	0.885293	1	1	0.0596288	0.969213	0.0487631
PC161181	-0.162555	-0.150516	-0.179721	0.234979	0.379739	0.322954	0.885293	1	1	0.93272	0.918561	0.833989
PG170201	-0.0295673	0.00358334	-0.0241694	0.232082	0.900196	0.399261	0.885293	1	1	0.201823	0.847278	0.273421
TG484160	0.111366	0.00485257	-0.0230886	0.232543	0.961336	0.811731	0.885293	1	1	0.273606	0.174301	0.768258
TG520180	0.482108	-0.06115	0.140629	0.229496	0.88599	0.73293	0.885293	1	1	0.194927	0.415121	0.62091
TG522202	-0.409604	-0.113574	-0.230778	0.2264	0.764347	0.536088	0.885293	1	1	0.401883	0.630323	0.733762
TG563160	0.378589	0.374672	0.300266	0.232234	0.32197	0.435094	0.885293	1	1	0.990532	0.832172	0.817658
TRANS2HEXADECENOYLLCARNITINE	-0.266998	0.272303	0.00112574	0.223476	0.259444	0.996156	0.885293	1	1	0.0211577	0.257041	0.227304
Cerd182241	-0.14962	-0.0150693	-0.150593	0.244449	0.926869	0.398956	0.885751	1	1	0.317337	0.995197	0.302858
Hex1Cerd181180	-0.0780198	0.031458	0.0586382	0.242527	0.723646	0.560284	0.885751	1	1	0.119137	0.123831	0.688973
PC181226	-0.174998	0.0237076	-0.135506	0.241498	0.900563	0.508428	0.885751	1	1	0.205365	0.832575	0.297769
TG523161	-0.256935	0.110111	-0.297831	0.243843	0.656048	0.223697	0.885751	1	1	0.113969	0.865854	0.0737048
TG547205	-0.239048	-0.205061	-0.198664	0.241505	0.407478	0.436721	0.885751	1	1	0.873075	0.867665	0.975446
TG563181	0.31663	0.346572	-0.24171	0.237374	0.275914	0.452152	0.885751	1	1	0.914592	0.0766562	0.0351171
PE160204	-0.161305	0.115073	-0.082339	0.24697	0.518998	0.669988	0.88643	1	1	0.0614096	0.652783	0.168014
TG563180	0.265807	0.319124	-0.181897	0.247657	0.263622	0.54201	0.88643	1	1	0.823994	0.113029	0.0364593
CE204	0.273677	-0.0138517	0.356219	0.256745	0.960105	0.200221	0.891473	1	1	0.25573	0.761261	0.136593
PC160181	-0.109563	-0.050917	-0.0690555	0.255616	0.684108	0.61607	0.891473	1	1	0.559571	0.742479	0.853295
SM321	-0.0657405	-0.0188497	0.040069	0.253888	0.812207	0.666495	0.891473	1	1	0.434132	0.181038	0.316464
TG521181	0.353781	-0.0248011	0.0639428	0.251105	0.941953	0.847722	0.891473	1	1	0.240606	0.386932	0.777321
TG523160	-0.140848	0.0573796	-0.26001	0.253641	0.714888	0.129331	0.891473	1	1	0.127575	0.442043	0.0143154
TG541180	0.47875	-0.033188	0.101175	0.258178	0.938904	0.807924	0.891473	1	1	0.245192	0.375038	0.754666
TG521160	0.356624	0.121803	0.106319	0.261137	0.721012	0.747437	0.896418	1	1	0.476849	0.454673	0.961736
TG524160	-0.152682	0.0326934	-0.312962	0.263942	0.855422	0.121528	0.900778	1	1	0.196325	0.366867	0.0158853
Cerd171241	-0.152949	-0.127658	-0.0673195	0.272307	0.482414	0.736417	0.907944	1	1	0.861649	0.632123	0.670824
LPE204	-0.113756	0.179608	-0.0495781	0.268454	0.128177	0.66787	0.907944	1	1	0.00821664	0.575296	0.0325542
TG502161	-0.287564	-0.110583	-0.150383	0.269995	0.727761	0.648446	0.907944	1	1	0.516057	0.660438	0.880932
TG525140	-0.358584	0.111303	0.287548	0.272734	0.7719	0.459359	0.907944	1	1	0.172182	0.09093	0.59738
TG531181	0.0844182	-0.148696	0.0491172	0.273775	0.101136	0.584214	0.907944	1	1	0.00535908	0.687699	0.0146968
TG561181	0.385789	0.212552	0.147439	0.280246	0.609065	0.723348	0.924181	1	1	0.642238	0.558976	0.858121
TG542181	0.252062	0.169281	-0.0563582	0.284615	0.533942	0.835364	0.933345	1	1	0.736164	0.250172	0.349538
Cerd191240	-0.110248	-0.0382102	-0.0333663	0.293424	0.791873	0.844162	0.936516	1	1	0.509404	0.591491	0.963779
LPC202	-0.131865	0.0670952	-0.123609	0.290365	0.658582	0.433167	0.936516	1	1	0.13086	0.955829	0.138153
LPC226	-0.156484	0.146237	-0.00305058	0.294148	0.439155	0.987942	0.936516	1	1	0.0562498	0.409701	0.328529
LPE161	-0.178975	-0.211564	-0.0500861	0.290682	0.334085	0.833109	0.936516	1	1	0.853591	0.549045	0.351548
TG523200	-0.192335	-0.0300977	-0.271853	0.287756	0.894452	0.262994	0.936516	1	1	0.391815	0.721779	0.193738
TG587225	-0.198828	0.269661	-0.342782	0.295154	0.228527	0.130312	0.936516	1	1	0.0214126	0.510159	0.00256492
TG541181	0.391726	-0.038276	0.103981	0.297378	0.926733	0.798423	0.9385	1	1	0.274545	0.481572	0.71049
PC181205	-0.279648	-0.498417	-0.173337	0.306788	0.159586	0.649356	0.941605	1	1	0.444715	0.758385	0.247047
PCP160226	-0.154209	-0.0714775	-0.152558	0.302648	0.719968	0.498489	0.941605	1	1	0.595768	0.993296	0.595016
PE161182	0.145672	0.0829089	0.0833551	0.305101	0.655727	0.685656	0.941605	1	1	0.671817	0.733789	0.99754
TG523182	-0.12838	0.053964	-0.255549	0.302674	0.73335	0.138357	0.941605	1	1	0.164695	0.416084	0.0178929
TG566204	-0.102461	0.242898	-0.0769641	0.307987	0.0739334	0.609972	0.941605	1	1	0.00171797	0.846744	0.00284854
TG587181	-1.71923	0.451947	-2.72415	0.305454	0.790936	0.10085	0.941605	1	1	0.214221	0.547743	0.0670135
BUTYRYLCARNITINEISOBUTYRYLCARNITINE	-0.0891872	0.00487875	0.0375485	0.432094	0.973981	0.821666	0.955305	1	1	0.428911	0.391947	0.778102
CE183	-0.227434	-0.324237	-0.00659908	0.352738	0.271817	0.982454	0.955305	1	1	0.70523	0.444472	0.207403
Cerd161230	-0.120284	0.153078	-0.0304745	0.394326	0.420949	0.887486	0.955305	1	1	0.0679284	0.631607	0.20609
Cerd181160	-0.0784596	-0.0569586	-0.0658122	0.398629	0.627201	0.598894	0.955305	1	1	0.824927	0.912627	0.925706
Cerd182240	-0.0798809	0.0375589	-0.0077979	0.387507	0.743243	0.948398	0.955305	1	1	0.227788	0.523231	0.631374
GLUTARYLCARNITINE	-0.113074	-0.0057142	-0.0761224	0.345607	0.970579	0.653516	0.955305	1	1	0.392594	0.808755	0.5654
Hex2Cerd181181	-0.105968	-0.18583	-0.132409	0.344617	0.197562	0.392772	0.955305	1	1	0.496126	0.851043	0.640867
OCTANOYLCARNITINE	-0.284116	0.118836	0.12984	0.349933	0.728552	0.70021	0.955305	1	1	0.207248	0.220685	0.971694
PC120141	0.108336	0.0624205	0.0689223	0.386035	0.627059	0.576802	0.955305	1	1	0.723081	0.753847	0.959237
PC140140	-0.790608	-0.147212	0.82759	0.346231	0.878412	0.388698	0.955305	1	1	0.463796	0.0910197	0.258257
PC150182	-0.112889	0.00486295	0.127625	0.423044	0.978207	0.50334	0.955305	1	1	0.425722	0.173855	0.395588
PC160160	-0.0725932	-0.0140183	-0.0229421	0.386318	0.898651	0.851124	0.955305	1	1	0.503912	0.647573	0.916865
PC161182	-0.14469	-0.0323571	-0.11812	0.347563	0.859997	0.528151	0.955305	1	1	0.486219	0.882711	0.586079
PC170204	-0.146028	0.0167025	-0.070185	0.34178	0.930473	0.728831	0.955305	1	1	0.313031	0.68731	0.580002
PC180183	0.223306	0.0243608	0.404732	0.435111	0.939046	0.198253	0.955305	1	1	0.506049	0.56177	0.196878
PC180202	0.150913	0.114488	0.0736339	0.40423	0.569654	0.708344	0.955305	1	1	0.846921	0.695043	0.824993
PCO160160	-0.0669539	-0.0526753	0.0104367	0.401324	0.62342	0.931696	0.955305	1	1	0.863696	0.465464	0.439265
PCO180204	0.0626994	0.153985	0.0608843	0.411469	0.128756	0.584226	0.955305	1	1	0.255215	0.985334	0.23552
PCO180226	-0.121637	-0.00772967	0.0516222	0.316616	0.962097	0.779789	0.955305	1	1	0.369602	0.283245	0.631687
PE160203	-0.173013	0.0480012	0.168692	0.433388	0.856638	0.536535	0.955305	1	1	0.341068	0.194141	0.593512
PE170221	0.0382414	-0.0140384	0.0126312	0.436153	0.782382	0.795993	0.955305	1	1	0.307453	0.607139	0.594555
PEO160182	0.155546	0.105804	0.0291838	0.424361	0.647129	0.900884	0.955305	1	1	0.80708	0.577734	0.700478
PI160180	0.138241	0.0032654	0.161725	0.356004	0.986416	0.437891	0.955305	1	1	0.389863	0.901048	0.302412
PI180182	0.0877913	0.00636215	0.0332976	0.337474	0.958741	0.812029	0.955305	1	1	0.394599	0.653786	0.772725
PI180203	0.110752	0.149859	0.0347454	0.342948	0.329922	0.837863	0.955305	1	1	0.748231	0.614922	0.335892
PI181181	0.203777	0.0203293	0.123041	0.403609	0.942228	0.659705	0.955305	1	1	0.472812	0.769235	0.680543
SM363	-0.0588108	-0.0214278	-0.0717957	0.370563	0.80116	0.442254	0.955305	1	1	0.586165	0.87687	0.453592
TG461160	0.460206	0.097383	0.729261	0.354629	0.867941	0.221527	0.955305	1	1	0.48587	0.640026	0.216819
TG462160	0.365398	0.178595	0.618783	0.41229	0.738472	0.261175	0.955305	1	1	0.688851	0.629733	0.336162
TG471181	-0.261163	-0.310203	-0.0631972	0.39745	0.406432	0.868879	0.955305	1	1	0.879244	0.588828	0.434934
TG481161	-0.307352	-0.46838	0.0295271	0.401637	0.311151	0.951845	0.955305	1	1	0.674558	0.457916	0.187434
TG482161	-0.303266	-0.129263	-0.0304048	0.405596	0.770207	0.946915	0.955305	1	1	0.64857	0.530873	0.79086
TG483161	-0.338003	-0.0802863	-0.165533	0.328572	0.849408	0.706654	0.955305	1	1	0.476873	0.678308	0.809258
TG490160	-0.708035	-0.656689	0.163944	0.419599	0.505631	0.86541	0.955305	1	1	0.955269	0.368013	0.36176
TG491170	0.371623	0.1014	0.588299	0.331488	0.832383	0.250383	0.955305	1	1	0.499912	0.645982	0.215987
TG492170	0.640085	-0.976796	0.312916	0.430107	0.249068	0.699244	0.955305	1	1	0.0593421	0.691598	0.123249
TG493182	-0.2381	-0.341072	-0.0871001	0.433824	0.358035	0.819535	0.955305	1	1	0.746453	0.677674	0.41575
TG501180	0.330967	-0.323514	0.415317	0.415071	0.498066	0.388626	0.955305	1	1	0.127707	0.85681	0.0797448
TG502160	-0.171648	-0.0647602	-0.144311	0.406878	0.794744	0.572298	0.955305	1	1	0.621859	0.910937	0.707024
TG503182	-0.191423	0.0245542	-0.0805565	0.352135	0.920141	0.746847	0.955305	1	1	0.31747	0.645067	0.617248
TG504183	-0.212496	-0.0505609	0.00633978	0.428201	0.869455	0.98345	0.955305	1	1	0.564009	0.469305	0.835574
TG505160	-0.0190431	0.0138435	-0.00762143	0.332687	0.521147	0.716352	0.955305	1	1	0.112498	0.588722	0.286839
TG511181	0.266537	-0.144854	0.204001	0.374694	0.701588	0.61271	0.955305	1	1	0.193678	0.866399	0.25827
TG512160	-0.21939	-0.323416	-0.0956095	0.378362	0.299902	0.770528	0.955305	1	1	0.689689	0.685243	0.372378
TG513182	-0.166279	-0.14663	-0.116583	0.418736	0.567956	0.666997	0.955305	1	1	0.927215	0.843759	0.886309
TG521180	0.261598	-0.0118043	0.0906713	0.404292	0.972406	0.784426	0.955305	1	1	0.404207	0.609572	0.748936
TG523181	-0.139627	0.0567539	-0.270561	0.328561	0.739991	0.126044	0.955305	1	1	0.192142	0.436705	0.0285899
TG524181	-0.141391	0.0875295	-0.27009	0.393067	0.665088	0.201214	0.955305	1	1	0.189969	0.517625	0.038643
TG525183	-0.135411	0.138716	-0.185303	0.42309	0.515876	0.416291	0.955305	1	1	0.125513	0.811926	0.065284
TG525204	-0.213008	-0.186164	0.0897892	0.424625	0.560073	0.782745	0.955305	1	1	0.923372	0.335819	0.314128
TG526161	-0.192474	-0.0444497	-0.221845	0.384311	0.864754	0.40227	0.955305	1	1	0.52293	0.90869	0.433956
TG527181	-0.878048	0.961993	-0.878043	0.394069	0.360886	0.385199	0.955305	1	1	0.0892693	0.999996	0.0839399
TG534170	-0.212492	0.0308721	-0.201271	0.341381	0.910878	0.487534	0.955305	1	1	0.299602	0.966988	0.311052
TG542180	0.236315	0.143279	-0.0643817	0.322345	0.601732	0.813497	0.955305	1	1	0.708937	0.266375	0.395679
TG544161	-0.210791	-0.0431351	-0.46249	0.402803	0.877262	0.0949202	0.955305	1	1	0.524141	0.359709	0.107644
TG544204	0.440892	0.369976	0.381412	0.316307	0.409557	0.376473	0.955305	1	1	0.876141	0.891919	0.979592
TG546226	-0.196683	0.10269	-0.115029	0.39575	0.739559	0.741192	0.955305	1	1	0.218721	0.788698	0.358745
TG547181	-0.013402	0.00973568	0.00791136	0.422112	0.572252	0.632864	0.955305	1	1	0.185372	0.20963	0.914566
TG547204	-0.152609	-0.0427671	-0.178887	0.366757	0.822494	0.342927	0.955305	1	1	0.534171	0.888138	0.431696
TG548205	-0.238501	-0.713866	-0.452034	0.345835	0.0129887	0.100411	0.955305	1	1	0.0757848	0.434959	0.312636
TG551181	-0.0140715	-0.0036655	-0.0157849	0.416606	0.858853	0.452781	0.955305	1	1	0.56636	0.932508	0.494694
TG552181	0.0798269	0.0364141	0.0165407	0.392478	0.741745	0.882527	0.955305	1	1	0.656732	0.559995	0.834977
TG562180	0.242473	0.118127	-0.110288	0.433785	0.732202	0.744211	0.955305	1	1	0.700623	0.299385	0.471516
TG565182	-0.216771	0.228584	-0.581004	0.391594	0.475155	0.0930845	0.955305	1	1	0.0968805	0.249517	0.00278859
TG566203	-0.213107	0.452078	-0.102535	0.342137	0.108661	0.726129	0.955305	1	1	0.00632863	0.686177	0.018593
TG566225	-0.185544	0.0802433	-0.305186	0.317565	0.717637	0.181901	0.955305	1	1	0.174386	0.583243	0.0462188
TG567204	-0.130427	0.156749	-0.127519	0.338622	0.374699	0.507585	0.955305	1	1	0.0478541	0.986605	0.0451751
TG568183	0.18957	0.649076	0.223552	0.372732	0.0152947	0.408297	0.955305	1	1	0.0430232	0.894017	0.0546178
TG568204	-0.174197	0.316766	-0.0304661	0.368328	0.199299	0.907365	0.955305	1	1	0.0183847	0.551324	0.0836886
TG568205	-0.199295	0.0799662	-0.208493	0.385963	0.760045	0.422465	0.955305	1	1	0.247731	0.971399	0.222657
TG568226	-0.121743	0.293764	-0.175814	0.415018	0.148397	0.444109	0.955305	1	1	0.00994222	0.785365	0.00321716
TG572181	0.0726393	0.162404	0.0828304	0.385674	0.0960592	0.388584	0.955305	1	1	0.307201	0.913971	0.35424
TG583181	0.342404	0.534659	-0.343747	0.383931	0.235055	0.438301	0.955305	1	1	0.639864	0.121961	0.0326465
TG587226	0.273684	0.537028	-0.000186208	0.392533	0.18787	0.999656	0.955305	1	1	0.432665	0.492119	0.104968
TGO522160	-0.219402	-0.323386	-0.0960865	0.377988	0.299571	0.76923	0.955305	1	1	0.689594	0.686125	0.373087
TRANS2DODECENOYLLCARNITINE	-0.275589	0.254428	0.152501	0.396782	0.45337	0.639734	0.955305	1	1	0.120794	0.200073	0.758417
PC182203	0.131733	0.0414567	0.0323372	0.452888	0.852402	0.892414	0.985677	1	1	0.623313	0.650677	0.959452
PE170222	0.0732046	-0.0326803	0.000645801	0.453378	0.742542	0.994606	0.985677	1	1	0.298032	0.457349	0.737645
PCO160204	-0.0607491	0.0708635	-0.00225151	0.455343	0.513525	0.98523	0.986297	1	1	0.125832	0.584278	0.380657
TG546205	-0.158384	-0.00858865	-0.218252	0.45989	0.973659	0.417827	0.992484	1	1	0.50525	0.814802	0.341029
TG543180	0.127514	0.15971	-0.196543	0.463518	0.456546	0.380289	0.996648	1	1	0.859665	0.127743	0.0496327
OCTENOYLCARNITINE	-0.116443	-0.0306421	-0.228933	0.588292	0.898318	0.331727	0.997359	1	1	0.702876	0.632479	0.369537
HYDROXYVALERYLCARNITINE	-0.05262	0.0208605	-0.0768669	0.577984	0.856953	0.522946	0.997359	1	1	0.459766	0.831165	0.315435
ACETYLCARNITINE	-0.0316971	-0.0105735	-0.0183076	0.627605	0.894092	0.82329	0.997359	1	1	0.757917	0.863751	0.908013
ADIPOYLCARNITINE	0.0432702	-0.277981	-0.099898	0.74077	0.11275	0.605035	0.997359	1	1	0.0223798	0.403041	0.187331
ARACHIDONYLLCARNITINE	-0.0858808	0.193292	-0.0902499	0.490237	0.238588	0.616276	0.997359	1	1	0.0359679	0.978282	0.0296114
CE182	0.106231	-0.0346067	0.223534	0.652205	0.891315	0.363306	0.997359	1	1	0.567255	0.636612	0.286864
Cerd161240	0.0668084	0.0197446	0.123506	0.639042	0.915932	0.551641	0.997359	1	1	0.752327	0.758552	0.477576
Cerd171240	0.017649	-0.0105822	0.0830527	0.846212	0.931821	0.558884	0.997359	1	1	0.766747	0.592778	0.31693
Cerd181220	-0.0424424	-0.020943	0.00145846	0.628006	0.853544	0.990606	0.997359	1	1	0.814722	0.694632	0.802725
Cerd181221	0.0588524	0.0566777	0.039068	0.534156	0.644493	0.771067	0.997359	1	1	0.982482	0.870003	0.855671
Cerd181240	-0.04223	0.0650949	0.000641814	0.507388	0.435435	0.994417	0.997359	1	1	0.111736	0.601591	0.324616
Cerd182230	0.0585993	0.0880852	0.111049	0.64085	0.57582	0.505043	0.997359	1	1	0.822855	0.734555	0.858351
Cerd201240	0.112434	0.142492	-0.19751	0.543961	0.51888	0.379755	0.997359	1	1	0.876925	0.156271	0.0777191
DECANOYLCARNITINE	-0.239997	0.149623	0.195035	0.471583	0.674586	0.571238	0.997359	1	1	0.264469	0.215753	0.893822
DEOXYCARNITINE	-0.0169003	-0.154691	-0.0294187	0.801537	0.0717849	0.742836	0.997359	1	1	0.0552664	0.880284	0.0737673
Hex1Cerd181181	-0.0367716	-0.0649788	-0.0340736	0.555636	0.441908	0.723042	0.997359	1	1	0.665335	0.974116	0.628154
Hex1Cerd181220	-0.0250359	-0.0335757	-0.025362	0.65106	0.65874	0.773449	0.997359	1	1	0.882508	0.996531	0.88453
Hex1Cerd181260	-0.0269771	0.00577464	0.0666081	0.740584	0.956595	0.567877	0.997359	1	1	0.701412	0.372625	0.467117
Hex2Cerd181140	0.0394934	0.0265648	0.08134	0.644066	0.817348	0.534041	0.997359	1	1	0.884945	0.712489	0.531608
HEXANOYLCARNITINE	-0.134601	-0.164479	0.0298745	0.584026	0.564821	0.916525	0.997359	1	1	0.907594	0.557263	0.441384
LAUROYLCARNITINE	-0.203192	0.252584	0.191225	0.506555	0.429593	0.533637	0.997359	1	1	0.155843	0.20999	0.844133
LPC182	-0.0771557	0.0502631	-0.047501	0.465942	0.703479	0.733266	0.997359	1	1	0.253147	0.819294	0.368266
LPC183	0.0512142	-0.0909113	0.141365	0.799816	0.69617	0.541886	0.997359	1	1	0.502843	0.692919	0.264847
LPE225	-0.0666148	0.224735	-0.0449089	0.613758	0.134016	0.757863	0.997359	1	1	0.0389145	0.881249	0.0503384
LPG160	0.140802	-0.602783	0.191796	0.687219	0.095915	0.576526	0.997359	1	1	0.0449298	0.883981	0.0298109
LPG180	0.0483021	0.0749324	-0.0184658	0.567122	0.466199	0.861536	0.997359	1	1	0.763439	0.508445	0.282635
LPG181	-0.0185145	0.0823821	0.0491245	0.84533	0.49705	0.705894	0.997359	1	1	0.313279	0.570789	0.732546
LPG182	-0.0243593	0.0174847	-0.126329	0.838434	0.912044	0.475767	0.997359	1	1	0.738135	0.514465	0.242967
MYRISTOYLCARNITINE	-0.0611372	0.145137	0.146187	0.723654	0.45436	0.442026	0.997359	1	1	0.257216	0.276968	0.995268
OLEOYLLCARNITINE	-0.0815681	0.0971513	-0.0184009	0.492642	0.49805	0.900136	0.997359	1	1	0.155345	0.653283	0.344328
OSUCCINYLLCARNITINE	-0.0584813	0.0124396	-0.0403663	0.559241	0.919041	0.75055	0.997359	1	1	0.500124	0.880269	0.606995
PALMITOYLCARNITINE	-0.082285	0.191434	-0.00493257	0.499512	0.140685	0.968216	0.997359	1	1	0.0347953	0.539471	0.118862
PC120161	0.0212828	-0.0159772	-0.00750758	0.84225	0.896095	0.950596	0.997359	1	1	0.739606	0.81034	0.938406
PC120180	-0.0823583	-0.153097	-0.193051	0.777635	0.672914	0.612394	0.997359	1	1	0.817206	0.756128	0.893683
PC140181	-0.0842612	-0.0509958	0.103655	0.721874	0.856355	0.717219	0.997359	1	1	0.893407	0.497731	0.524704
PC140182	0.0517385	0.11515	0.321617	0.802968	0.645604	0.213435	0.997359	1	1	0.770804	0.274832	0.333802
PC140183	-0.054327	-0.0603341	-0.0267515	0.739907	0.759109	0.894183	0.997359	1	1	0.972083	0.886456	0.841351
PC150160	0.0602447	-0.292862	0.273733	0.775646	0.29415	0.374739	0.997359	1	1	0.115328	0.436667	0.0113366
PC150181	-0.0789198	-0.280376	-0.117037	0.724807	0.316036	0.68873	0.997359	1	1	0.393358	0.889173	0.478222
PC160180	-0.114801	0.11835	0.144878	0.578367	0.60389	0.515049	0.997359	1	1	0.282543	0.247839	0.90007
PC160183	0.0927665	0.00447931	0.244016	0.621485	0.984805	0.329123	0.997359	1	1	0.654243	0.514138	0.216729
PC160190	-0.0882853	-0.0123237	0.0268639	0.471126	0.935526	0.86703	0.997359	1	1	0.554306	0.443455	0.754553
PC160203	-0.0318632	0.0967543	0.036108	0.79616	0.543895	0.834663	0.997359	1	1	0.322287	0.664769	0.63165
PC160205	0.142539	-0.13173	-0.0218652	0.525665	0.651196	0.945245	0.997359	1	1	0.246352	0.567062	0.632749
PC161170	-0.107496	0.0181849	-0.200795	0.650989	0.952411	0.543086	0.997359	1	1	0.614121	0.75593	0.370013
PC180180	0.0300666	-0.0142609	-0.0668178	0.812115	0.925233	0.667356	0.997359	1	1	0.738519	0.517022	0.685544
PC180182	0.0257072	0.0111724	0.00509609	0.787849	0.92705	0.969063	0.997359	1	1	0.884637	0.86378	0.950498
PC180203	0.0344785	0.0731382	0.0376847	0.795691	0.665572	0.835098	0.997359	1	1	0.781992	0.984624	0.795067
PC180204	0.0475705	0.120398	-0.00173189	0.55204	0.246711	0.987707	0.997359	1	1	0.38617	0.62813	0.139928
PC180205	0.139311	-0.210564	0.00295648	0.536542	0.462412	0.99229	0.997359	1	1	0.14262	0.628161	0.356589
PC180225	-0.0591422	0.106418	-0.0566924	0.602852	0.466271	0.719066	0.997359	1	1	0.168457	0.986372	0.165063
PC180226	-0.044611	0.0445678	-0.0760063	0.657123	0.741525	0.620069	0.997359	1	1	0.397672	0.813802	0.24393
PC181181	-0.0783448	-0.111351	-0.0647914	0.612176	0.547628	0.73116	0.997359	1	1	0.838555	0.940464	0.768737
PC181182	0.0426783	0.000592876	-0.00630082	0.733099	0.996848	0.967209	0.997359	1	1	0.748639	0.73977	0.957143
PC181190	0.149071	-0.0069002	-0.0010662	0.601241	0.984197	0.997643	0.997359	1	1	0.602402	0.66124	0.984066
PC181203	-0.0374876	-0.0388325	-0.0627121	0.806921	0.838861	0.754943	0.997359	1	1	0.993333	0.893123	0.8793
PC181225	-0.0919867	0.004757	-0.0676099	0.652237	0.983389	0.76292	0.997359	1	1	0.65069	0.913307	0.729226
PC182182	0.0670038	-0.0795916	0.104266	0.723449	0.722946	0.646553	0.997359	1	1	0.46157	0.865638	0.345652
PC200204	0.081408	0.177418	0.0844186	0.514137	0.273007	0.630031	0.997359	1	1	0.463307	0.984839	0.46725
PC201204	-0.0559576	0.138518	0.0287405	0.727623	0.478568	0.886249	0.997359	1	1	0.251731	0.658633	0.505965
PC202204	0.0329044	0.264065	0.00371309	0.843024	0.211925	0.986749	0.997359	1	1	0.188719	0.887578	0.130843
PCO160203	-0.0537662	-0.00955345	-0.0181724	0.651065	0.950841	0.915024	0.997359	1	1	0.722585	0.815727	0.94352
PCP170204	0.0869892	0.164252	0.0195447	0.498815	0.325338	0.914137	0.997359	1	1	0.566391	0.680565	0.274001
PCP180182	0.0548087	-0.0359559	-0.0551334	0.592637	0.783631	0.696294	0.997359	1	1	0.399297	0.395315	0.854886
PE150180	-0.136283	-0.43056	0.158985	0.595661	0.187325	0.644793	0.997359	1	1	0.277051	0.355863	0.0287129
PE150201	0.0395951	-0.00600308	0.0257831	0.826555	0.978744	0.913494	0.997359	1	1	0.809998	0.950292	0.863774
PE160181	-0.0897273	0.0120889	-0.0246818	0.627734	0.955323	0.909141	0.997359	1	1	0.599893	0.758729	0.84618
PE160182	-0.0383005	0.124129	0.0265136	0.786544	0.490095	0.890156	0.997359	1	1	0.276414	0.713743	0.501595
PE160183	0.0599704	-0.275962	-0.0993006	0.827989	0.410272	0.772437	0.997359	1	1	0.249325	0.627693	0.533281
PE160226	-0.0925316	0.152544	-0.0833566	0.499145	0.411327	0.693554	0.997359	1	1	0.0909604	0.959936	0.0961421
PE161181	-0.111681	-0.204359	-0.258471	0.57156	0.420214	0.345928	0.997359	1	1	0.654208	0.555876	0.788846
PE170200	-0.00688049	0.0325786	0.0169708	0.842072	0.374107	0.629852	0.997359	1	1	0.275832	0.505579	0.658817
PE170201	-0.0620699	-0.0943254	-0.0749803	0.57719	0.457561	0.549729	0.997359	1	1	0.781885	0.91716	0.865201
PE180182	-0.0729289	-0.110948	-0.0837641	0.604565	0.523681	0.644429	0.997359	1	1	0.796817	0.949377	0.85052
PE180204	-0.0457545	0.182072	-0.0700425	0.658998	0.163311	0.607869	0.997359	1	1	0.0403004	0.848548	0.0209406
PE180226	-0.0624527	0.133615	-0.11908	0.697019	0.524722	0.606535	0.997359	1	1	0.246353	0.784072	0.128307
PE181181	0.213448	0.246962	0.202624	0.500673	0.492397	0.567688	0.997359	1	1	0.919408	0.975454	0.891197
PE181204	-0.0655943	-0.00386295	-0.202832	0.62407	0.981302	0.241426	0.997359	1	1	0.660279	0.398642	0.150982
PE182182	0.0845272	0.0186245	0.0114333	0.727949	0.947933	0.968211	0.997359	1	1	0.795928	0.793989	0.976963
PEO160181	0.0556632	-0.0926793	-0.132523	0.735283	0.628648	0.48975	0.997359	1	1	0.391706	0.318626	0.813355
PEO160203	0.197758	0.858204	0.552489	0.72422	0.228535	0.464654	0.997359	1	1	0.264201	0.610759	0.594999
PEO160204	0.0471671	0.322943	-0.087305	0.805373	0.184344	0.733429	0.997359	1	1	0.173734	0.57134	0.0407392
PEO160226	0.0868695	0.313083	0.147911	0.627208	0.164586	0.530164	0.997359	1	1	0.231064	0.780861	0.369211
PEO180160	0.0397174	0.107877	0.0256751	0.716996	0.434883	0.860569	0.997359	1	1	0.553768	0.917449	0.465256
PEO180181	0.0191563	-0.0787714	0.0276025	0.8216	0.472373	0.815935	0.997359	1	1	0.274501	0.937467	0.225161
PEO180182	-0.0267691	-0.0218546	-0.00738965	0.784397	0.856732	0.953469	0.997359	1	1	0.961818	0.87063	0.885335
PEO180204	0.259986	0.296381	-0.285603	0.583888	0.561388	0.562621	0.997359	1	1	0.941351	0.277052	0.233592
PI150170	-0.0449662	0.0354845	0.334501	0.818215	0.888089	0.225336	0.997359	1	1	0.69509	0.130956	0.140153
PI150190	-0.0730798	-0.137519	-0.0550816	0.567079	0.389618	0.74312	0.997359	1	1	0.630428	0.908505	0.529046
PI150221	-0.0290126	-0.0356807	-0.0217132	0.581261	0.557524	0.719875	0.997359	1	1	0.903617	0.902454	0.795406
PI160182	-0.0470867	-0.0296344	0.0292647	0.727893	0.858067	0.864839	0.997359	1	1	0.902167	0.639455	0.671386
PI160204	-0.0357592	0.0935221	-0.085196	0.814433	0.607321	0.645163	0.997359	1	1	0.420157	0.781778	0.255739
PI170201	0.012388	-0.0151323	0.0192533	0.683972	0.679639	0.607925	0.997359	1	1	0.390313	0.848584	0.273171
PI170204	-0.0260274	0.115728	-0.0524047	0.811781	0.409957	0.72882	0.997359	1	1	0.219695	0.848221	0.137715
PI170221	-0.0034642	0.011737	-0.00429493	0.831612	0.525897	0.813547	0.997359	1	1	0.374851	0.963393	0.339158
PI170222	-0.00925275	0.0050681	0.0425033	0.84154	0.914606	0.351402	0.997359	1	1	0.765978	0.266388	0.429788
PI180204	0.0444732	0.103733	-0.0225047	0.635247	0.377687	0.855626	0.997359	1	1	0.547268	0.561587	0.192487
PI181182	0.0573486	-0.0578316	0.0168424	0.743068	0.788428	0.940216	0.997359	1	1	0.531118	0.84831	0.677359
PI181204	0.0991362	0.104871	-0.0649136	0.483444	0.513487	0.681372	0.997359	1	1	0.969052	0.29867	0.243723
PS170201	0.0111253	0.00900436	0.0129926	0.697157	0.757727	0.643375	0.997359	1	1	0.943051	0.947882	0.891282
PS170222	0.0153834	0.0226277	-0.00938691	0.673478	0.552409	0.797427	0.997359	1	1	0.848735	0.506695	0.392309
TG420160	0.216272	-1.05216	0.46655	0.75415	0.222344	0.603284	0.997359	1	1	0.0846801	0.766151	0.0359653
TG440140	0.421516	-0.275555	0.701764	0.505537	0.731887	0.417254	0.997359	1	1	0.295537	0.723322	0.135648
TG440160	0.205828	-0.0198209	0.767435	0.714696	0.977155	0.289685	0.997359	1	1	0.702622	0.410669	0.176521
TG441140	0.330349	0.00918978	0.519902	0.595826	0.99039	0.512815	0.997359	1	1	0.623166	0.800481	0.424796
TG441181	-0.153303	-0.212453	0.0667684	0.663797	0.614708	0.876463	0.997359	1	1	0.872921	0.595391	0.441091
TG442181	0.0734484	-0.321078	-0.031644	0.830573	0.425442	0.937409	0.997359	1	1	0.275994	0.789702	0.412442
TG460140	-0.125396	0.00544242	0.682788	0.84784	0.994514	0.403364	0.997359	1	1	0.848728	0.301258	0.314645
TG460160	0.229969	-0.234981	0.67173	0.630206	0.693293	0.287118	0.997359	1	1	0.355233	0.451816	0.0684714
TG461140	0.157074	-0.156537	0.52638	0.743653	0.789915	0.389048	0.997359	1	1	0.534503	0.523089	0.169536
TG461181	0.205517	-0.0462669	0.552813	0.679671	0.935944	0.337754	0.997359	1	1	0.62956	0.539227	0.243313
TG462161	0.100646	-0.318779	0.186908	0.826857	0.565009	0.741148	0.997359	1	1	0.386823	0.873803	0.286609
TG463182	0.125335	-0.211305	0.0272298	0.728459	0.625767	0.950847	0.997359	1	1	0.375892	0.81744	0.520041
TG471140	0.182416	-0.312603	0.514442	0.725107	0.637411	0.472043	0.997359	1	1	0.364685	0.611146	0.124152
TG472182	-0.196469	-0.4038	-0.860508	0.794539	0.644056	0.325256	0.997359	1	1	0.793228	0.439387	0.555472
TG480140	0.94152	-2.24188	0.275423	0.643622	0.283116	0.890199	0.997359	1	1	0.136351	0.743302	0.228834
TG480180	0.120425	-0.571431	0.334191	0.8238	0.357073	0.58526	0.997359	1	1	0.225542	0.724286	0.10694
TG481181	0.0755731	-0.084109	0.361981	0.83589	0.849046	0.427123	0.997359	1	1	0.676869	0.510191	0.236435
TG482140	-0.215699	-0.115885	0.0524613	0.522601	0.776785	0.900788	0.997359	1	1	0.777679	0.504995	0.62628
TG482160	-0.104273	-0.206822	0.186338	0.747555	0.606678	0.657771	0.997359	1	1	0.762951	0.46246	0.239717
TG483140	-0.201464	-0.0923976	0.0992438	0.544939	0.817653	0.809084	0.997359	1	1	0.754523	0.446038	0.574373
TG483160	-0.103164	-0.253357	0.181923	0.804002	0.60685	0.714562	0.997359	1	1	0.730649	0.555346	0.309658
TG483181	0.287609	0.14822	0.330644	0.528748	0.758688	0.477909	0.997359	1	1	0.769274	0.927388	0.695707
TG483183	0.229308	0.151151	0.552054	0.585204	0.759089	0.268288	0.997359	1	1	0.859045	0.505258	0.353495
TG484182	0.197937	0.364794	0.00473835	0.710158	0.574341	0.994356	0.997359	1	1	0.765285	0.76178	0.510423
TG491140	0.276398	-0.00675384	0.444509	0.541921	0.9902	0.434528	0.997359	1	1	0.551626	0.755737	0.332987
TG491150	-0.0672706	-0.336623	0.275368	0.838413	0.425482	0.543973	0.997359	1	1	0.437654	0.410003	0.0749266
TG491181	-0.100728	-0.220623	0.238778	0.762693	0.599402	0.592243	0.997359	1	1	0.732008	0.412215	0.18299
TG492181	-0.067789	-0.150873	0.0826892	0.821091	0.682446	0.829291	0.997359	1	1	0.791756	0.67799	0.448616
TG492182	-0.199831	-0.203164	0.199655	0.522117	0.606303	0.634577	0.997359	1	1	0.991865	0.305006	0.21089
TG493183	-0.222444	-0.0863902	0.0749845	0.648292	0.87292	0.886899	0.997359	1	1	0.789544	0.574631	0.746535
TG500160	0.263955	-0.215299	0.231654	0.571207	0.689948	0.667062	0.997359	1	1	0.328359	0.951299	0.351051
TG500180	0.282583	-0.267332	0.157261	0.536315	0.607928	0.760066	0.997359	1	1	0.252995	0.806001	0.365771
TG501140	0.724176	-0.364225	1.36426	0.534616	0.783446	0.299856	0.997359	1	1	0.373996	0.622518	0.151691
TG502140	-0.0669487	0.119401	0.120958	0.819735	0.72133	0.714634	0.997359	1	1	0.545523	0.567302	0.995873
TG502181	-0.167727	0.0340408	-0.00228457	0.51395	0.909258	0.993901	0.997359	1	1	0.454337	0.572859	0.890124
TG502182	-0.080091	-0.084414	-0.113012	0.70858	0.742541	0.666712	0.997359	1	1	0.984652	0.896137	0.896398
TG503140	-0.0590894	0.12624	0.0668812	0.81755	0.684223	0.833913	0.997359	1	1	0.49153	0.679463	0.821226
TG503181	-0.0899446	0.024371	0.00142312	0.723093	0.933796	0.996116	0.997359	1	1	0.667619	0.750926	0.929698
TG504182	-0.0496231	0.0949978	-0.00562736	0.842383	0.760839	0.986366	0.997359	1	1	0.581327	0.885982	0.694302
TG505182	-0.145699	-0.181576	-0.144119	0.658402	0.640145	0.712737	0.997359	1	1	0.91727	0.996687	0.911663
TG511160	0.114349	-0.227028	0.0491022	0.689095	0.532779	0.899678	0.997359	1	1	0.257643	0.855207	0.34772
TG511170	0.0645787	-0.222663	0.0820264	0.821486	0.531131	0.825476	0.997359	1	1	0.3411	0.960108	0.301724
TG511180	0.156802	-1.4723	0.226232	0.8345	0.097876	0.79707	0.997359	1	1	0.0427053	0.935678	0.0311554
TG512150	-0.128886	-0.145317	-0.0502049	0.576212	0.603764	0.861691	0.997359	1	1	0.945793	0.774606	0.687328
TG512161	-0.189406	-0.171874	0.0698802	0.577838	0.672436	0.865824	0.997359	1	1	0.960787	0.516391	0.48891
TG512170	-0.0471935	-0.253896	-0.114847	0.842907	0.396945	0.716563	0.997359	1	1	0.409712	0.817881	0.569582
TG512181	-0.14948	-0.193582	-0.0163909	0.553902	0.530838	0.959069	0.997359	1	1	0.867643	0.66067	0.494126
TG513170	-0.156994	-0.628964	-0.0683274	0.590608	0.0713613	0.84328	0.997359	1	1	0.127135	0.792265	0.0652694
TG521201	0.127639	0.019473	0.0204129	0.687296	0.957869	0.95584	0.997359	1	1	0.744887	0.766891	0.997692
TG522160	-0.0785376	0.115553	-0.185432	0.653705	0.564971	0.352962	0.997359	1	1	0.292348	0.587076	0.097873
TG522180	0.150847	-0.137134	-0.159838	0.557895	0.616821	0.545744	0.997359	1	1	0.285446	0.249635	0.931182
TG522181	-0.0707734	0.131171	-0.17626	0.689381	0.519557	0.384161	0.997359	1	1	0.279033	0.597083	0.0947818
TG522182	0.185154	-0.242812	-0.141955	0.525684	0.432808	0.633554	0.997359	1	1	0.162788	0.281861	0.735019
TG522201	0.0953826	0.201272	0.0596074	0.721885	0.524499	0.851429	0.997359	1	1	0.706447	0.908033	0.606459
TG523180	0.109049	0.0363262	-0.162158	0.66508	0.893714	0.538534	0.997359	1	1	0.782043	0.310953	0.442353
TG523203	-0.129075	-0.0968373	0.180898	0.664699	0.78757	0.62394	0.997359	1	1	0.917777	0.381476	0.364726
TG524140	0.0786675	0.0399686	0.208217	0.846883	0.926555	0.619041	0.997359	1	1	0.927418	0.760375	0.686635
TG524183	-0.078973	0.102671	-0.167398	0.626446	0.587033	0.377389	0.997359	1	1	0.287937	0.633313	0.10875
TG524204	-0.095523	-0.114467	0.196057	0.787925	0.7713	0.610397	0.997359	1	1	0.959311	0.450927	0.394874
TG525160	-1.05935	-2.39614	-3.20049	0.700078	0.416044	0.261944	0.997359	1	1	0.641365	0.457745	0.774906
TG525181	-0.0632542	0.105857	-0.214437	0.782746	0.680545	0.396272	0.997359	1	1	0.482184	0.548856	0.176879
TG526181	-0.119061	-0.142459	-0.329056	0.588816	0.587852	0.221244	0.997359	1	1	0.919251	0.416631	0.409714
TG526183	-0.112299	0.212877	-0.0855644	0.551882	0.389173	0.75241	0.997359	1	1	0.104262	0.912285	0.126578
TG526226	0.0748772	0.0403416	0.170974	0.794564	0.913661	0.673653	0.997359	1	1	0.908776	0.793222	0.657724
TG527160	-0.0203399	-0.116204	0.0410852	0.755397	0.0859695	0.522025	0.997359	1	1	0.161758	0.348747	0.0216687
TG528182	0.235349	0.0121587	0.258815	0.739279	0.989142	0.785908	0.997359	1	1	0.76354	0.978704	0.733684
TG532170	-0.0478305	-0.0886891	-0.164603	0.825528	0.74055	0.556518	0.997359	1	1	0.857606	0.657505	0.733057
TG533170	-0.062562	-0.167854	-0.216484	0.70997	0.436322	0.352159	0.997359	1	1	0.551135	0.468214	0.777844
TG541160	0.186654	0.012544	-0.00374465	0.540254	0.972332	0.991856	0.997359	1	1	0.585999	0.592262	0.958359
TG542160	0.176563	0.0829839	-0.204967	0.494782	0.775392	0.474386	0.997359	1	1	0.729191	0.184507	0.279008
TG542201	0.078576	0.12703	-0.142327	0.742263	0.632697	0.583863	0.997359	1	1	0.846248	0.397474	0.27384
TG543181	0.0395083	0.286007	-0.176559	0.842672	0.246884	0.491086	0.997359	1	1	0.241322	0.372097	0.0271212
TG543182	0.126902	0.154175	-0.180077	0.488345	0.491892	0.439372	0.997359	1	1	0.886908	0.16685	0.079106
TG543201	-0.0446715	0.0801942	-0.264358	0.841266	0.756777	0.308896	0.997359	1	1	0.59388	0.388575	0.136306
TG543202	-0.0757485	0.106903	-0.225172	0.710059	0.643392	0.324314	0.997359	1	1	0.393481	0.509602	0.116138
TG544183	0.0874721	0.144317	-0.0367585	0.72426	0.603082	0.89233	0.997359	1	1	0.826548	0.647719	0.476877
TG544202	-0.0803671	0.117802	-0.214932	0.681844	0.618818	0.377475	0.997359	1	1	0.337369	0.562961	0.102334
TG544203	-0.127898	0.188271	0.0134799	0.565717	0.420135	0.952002	0.997359	1	1	0.176144	0.535819	0.443234
TG545160	-0.0452471	0.0674244	-0.068116	0.815116	0.752828	0.744296	0.997359	1	1	0.578207	0.913143	0.494992
TG545180	0.0943303	0.0514541	-0.180587	0.681172	0.848967	0.508073	0.997359	1	1	0.85861	0.302304	0.326336
TG545182	-0.0901944	0.256398	-0.311726	0.628261	0.300457	0.259315	0.997359	1	1	0.0800058	0.363624	0.00427008
TG545203	-0.125664	0.0908331	-0.149447	0.531981	0.702411	0.534738	0.997359	1	1	0.306413	0.918751	0.246235
TG545204	-0.103839	0.126752	-0.0384332	0.536666	0.515978	0.843358	0.997359	1	1	0.193693	0.732136	0.339087
TG546182	-0.135838	0.199149	-0.357158	0.524473	0.482048	0.26117	0.997359	1	1	0.137552	0.428527	0.0134651
TG546183	-0.0556718	0.354748	-0.183866	0.801676	0.220609	0.558787	0.997359	1	1	0.0819521	0.651012	0.0210087
TG547226	-0.113693	0.218431	0.0356514	0.558211	0.394769	0.900162	0.997359	1	1	0.106564	0.554308	0.359266
TG551160	-0.111585	0.0745721	-0.285897	0.645489	0.806383	0.376894	0.997359	1	1	0.4653	0.560828	0.151082
TG553181	0.165476	0.0602623	-0.089465	0.47169	0.826937	0.750908	0.997359	1	1	0.662278	0.348265	0.525196
TG555204	-0.192985	-0.0209469	-0.411126	0.530856	0.954658	0.276996	0.997359	1	1	0.594283	0.547186	0.219312
TG561160	0.138787	-0.0555217	-0.4149	0.790276	0.923548	0.463843	0.997359	1	1	0.72195	0.331	0.502245
TG562160	0.123669	0.13271	-0.167536	0.759372	0.747601	0.67253	0.997359	1	1	0.982801	0.471717	0.467552
TG563200	-0.0419154	0.176552	-0.186483	0.839203	0.516467	0.535928	0.997359	1	1	0.315166	0.589664	0.0908224
TG563201	0.0686671	0.184809	-0.289841	0.789572	0.549175	0.357977	0.997359	1	1	0.667305	0.239067	0.076665
TG564181	0.0748729	0.315038	-0.234693	0.742643	0.248898	0.396095	0.997359	1	1	0.317738	0.248391	0.0220833
TG564182	0.0980611	0.26767	-0.290062	0.687112	0.387453	0.381187	0.997359	1	1	0.507285	0.204872	0.0291059
TG564201	0.100656	0.450709	-0.293433	0.639694	0.108137	0.331248	0.997359	1	1	0.124666	0.15259	0.00135484
TG564202	-0.121666	0.0729676	-0.327845	0.538722	0.761462	0.189859	0.997359	1	1	0.350026	0.384201	0.0523392
TG565180	0.0756306	0.291895	-0.0937797	0.602858	0.109495	0.619519	0.997359	1	1	0.159999	0.340607	0.0121535
TG565181	0.0456811	0.319967	-0.118025	0.733879	0.065879	0.520832	0.997359	1	1	0.0560577	0.332902	0.00242428
TG565202	-0.148209	0.0141129	-0.396615	0.485688	0.959296	0.195402	0.997359	1	1	0.466391	0.363959	0.0632768
TG565203	-0.0728879	0.219237	0.00648297	0.673482	0.295014	0.975739	0.997359	1	1	0.111912	0.698044	0.233419
TG566180	0.0695921	0.0820142	-0.118831	0.656657	0.672283	0.55864	0.997359	1	1	0.939678	0.324827	0.214073
TG566181	-0.0751718	0.188344	-0.159735	0.553285	0.199176	0.2717	0.997359	1	1	0.0514409	0.553942	0.00958425
TG566182	-0.097835	0.191643	-0.221691	0.563785	0.383729	0.355927	0.997359	1	1	0.107364	0.566799	0.0204214
TG567160	-0.0922844	0.149856	-0.249175	0.519926	0.42847	0.237541	0.997359	1	1	0.11092	0.400602	0.00862791
TG567205	-0.118684	0.15062	-0.33442	0.535059	0.515856	0.163958	0.997359	1	1	0.183049	0.344542	0.0162394
TG567226	-0.0495129	0.246667	-0.16578	0.702801	0.168106	0.418863	0.997359	1	1	0.0328299	0.507419	0.00298279
TG568161	-0.0741181	0.433551	-0.362682	0.768117	0.167362	0.267923	0.997359	1	1	0.0588036	0.347309	0.00315094
TG568181	-0.00575815	-0.00811917	-0.0515117	0.768938	0.685195	0.00966785	0.997359	1	1	0.907703	0.023	0.0341312
TG568182	-0.0276958	0.296384	-0.171284	0.827784	0.0656881	0.305383	0.997359	1	1	0.0184238	0.358127	0.000737011
TG569204	-0.100925	0.132594	0.121618	0.748737	0.732031	0.762662	0.997359	1	1	0.481036	0.559124	0.97289
TG569226	-0.0447937	0.305117	-0.152967	0.775136	0.146942	0.511953	0.997359	1	1	0.0371216	0.598629	0.00606161
TG5810225	-0.163313	0.311975	-0.00677755	0.683167	0.534248	0.989794	0.997359	1	1	0.260389	0.750832	0.438209
TG5810226	-0.0618954	0.388105	-0.216598	0.760859	0.139345	0.439622	0.997359	1	1	0.0389787	0.545681	0.00531625
TG582181	0.31469	0.223326	-0.264191	0.611353	0.73965	0.685149	0.997359	1	1	0.887544	0.380752	0.442692
TG587160	-0.230221	-1.24883	-0.193684	0.728964	0.100749	0.793225	0.997359	1	1	0.147317	0.960378	0.125557
TG589181	0.0319338	-0.0466213	-0.0546182	0.69488	0.632029	0.581796	0.997359	1	1	0.35956	0.366598	0.923643
TG589182	0.116577	0.321658	0.134241	0.569142	0.219392	0.630202	0.997359	1	1	0.341188	0.944939	0.373066
TG589204	-0.172955	0.339681	-0.000849372	0.531601	0.307215	0.997993	0.997359	1	1	0.0813832	0.596799	0.232268
TG589226	-0.142288	0.354615	-0.113839	0.481517	0.181523	0.693745	0.997359	1	1	0.0221254	0.912581	0.0270358
TRANS2DECENOYLCARNITINE	-0.186992	0.103999	0.0332404	0.482563	0.734713	0.913326	0.997359	1	1	0.298714	0.465273	0.795071
TRANS2TETRADECENOYLLCARNITINE	-0.203163	0.389251	0.147656	0.529004	0.240028	0.640732	0.997359	1	1	0.0814709	0.278935	0.463914
Cerd182220	-0.0178283	-0.0732868	-0.0551513	0.890947	0.638125	0.728276	0.99767	1	1	0.684674	0.807093	0.89183
HEPTADECANOYLCARNITINE	0.010215	0.12293	0.0702167	0.948302	0.509447	0.708447	0.99767	1	1	0.496284	0.742385	0.744349
Hex2Cerd181180	-0.00659589	-0.00214719	0.017463	0.932663	0.98314	0.875433	0.99767	1	1	0.95664	0.810126	0.806351
Hex2Cerd181240	0.0998906	1.47958	0.594677	0.934386	0.235879	0.617893	0.99767	1	1	0.276834	0.683669	0.476325
LPC140	-0.0176383	-0.0273411	0.220698	0.91945	0.897496	0.316078	0.99767	1	1	0.95773	0.256089	0.169664
LPE182	-0.0164456	0.137767	0.0251771	0.907983	0.441465	0.893972	0.99767	1	1	0.304292	0.812591	0.441602
LPE203	-0.0111432	0.234797	0.109339	0.945641	0.219924	0.565215	0.99767	1	1	0.155536	0.51866	0.455353
PC160182	-0.0110441	0.0843329	0.0155026	0.888678	0.412888	0.890374	0.99767	1	1	0.251966	0.792991	0.396193
PC160201	0.014075	0.107123	0.0277602	0.935116	0.583535	0.884997	0.99767	1	1	0.607755	0.942944	0.654535
PC170182	0.00993271	0.0494489	0.0754678	0.935957	0.755563	0.660767	0.99767	1	1	0.760608	0.675324	0.837301
PC180181	-0.0263878	-0.13707	-0.0767263	0.855475	0.426806	0.659897	0.99767	1	1	0.467694	0.765561	0.684848
PC182204	-0.0162429	0.0598848	0.00578977	0.909708	0.720986	0.972535	0.99767	1	1	0.612764	0.893388	0.712808
PC183205	0.0185374	-0.0747594	-0.102076	0.872753	0.625178	0.549024	0.99767	1	1	0.442878	0.425	0.817753
PCO180182	0.0163485	0.0390933	0.043258	0.865246	0.753536	0.749541	0.99767	1	1	0.821864	0.826265	0.966343
PCP180204	0.0106012	0.137674	0.000484989	0.90071	0.22252	0.996888	0.99767	1	1	0.157629	0.927001	0.11947
PE160225	-0.0193818	0.176249	-0.0292712	0.917291	0.421825	0.894008	0.99767	1	1	0.320081	0.963235	0.285699
PE180203	-0.0279382	0.0262675	-0.0449546	0.874291	0.903931	0.842991	0.99767	1	1	0.770016	0.93659	0.694296
PE181182	0.0246034	0.0551175	0.0742598	0.906962	0.824855	0.768045	0.99767	1	1	0.890123	0.838998	0.929346
PEO160225	0.0155786	-0.0675927	-0.144487	0.932329	0.755909	0.512075	0.99767	1	1	0.665974	0.454275	0.683009
PG160181	-0.021189	0.159331	-0.0573214	0.882854	0.386553	0.771117	0.99767	1	1	0.234761	0.841305	0.14592
PG160182	0.03299	0.0928304	0.0720444	0.863972	0.685052	0.756078	0.99767	1	1	0.767176	0.861889	0.916167
PG170221	0.000987066	0.00797295	0.0103755	0.87932	0.288648	0.166056	0.99767	1	1	0.307779	0.203694	0.718634
PG180182	0.017193	0.138845	0.0260841	0.909657	0.459215	0.893789	0.99767	1	1	0.445646	0.961434	0.469183
PG183203	-0.00414424	-0.00400033	-0.0284946	0.893001	0.898845	0.348104	0.99767	1	1	0.996414	0.430768	0.437737
PI160160	0.031392	0.0370922	0.234854	0.870537	0.881469	0.387274	0.99767	1	1	0.977481	0.40789	0.318778
PS170200	0.0017909	-0.0192658	0.0135265	0.898344	0.186321	0.332254	0.99767	1	1	0.152988	0.408388	0.0256662
SM311	-0.015071	0.0344265	0.131522	0.855134	0.763492	0.328339	0.99767	1	1	0.566406	0.198371	0.253048
SM320	0.00641873	0.00923187	0.181968	0.948381	0.944176	0.2215	0.99767	1	1	0.978381	0.180994	0.0935225
TG441160	-0.0361641	-0.485017	-0.0637015	0.912473	0.215804	0.871152	0.99767	1	1	0.197283	0.942459	0.21537
TG442160	-0.137618	-1.38783	0.164023	0.872681	0.131573	0.851609	0.99767	1	1	0.166691	0.735013	0.0819421
TG462140	0.0784018	0.0918068	0.677573	0.873562	0.881865	0.302676	0.99767	1	1	0.979312	0.32645	0.249373
TG470160	-0.109891	0.300372	0.463254	0.92584	0.830818	0.745608	0.99767	1	1	0.740653	0.678097	0.892993
TG480160	0.048575	-0.237161	0.264736	0.905007	0.637193	0.614091	0.99767	1	1	0.504563	0.661814	0.232594
TG481140	0.0239153	-0.0258542	0.387871	0.947205	0.952687	0.387106	0.99767	1	1	0.895549	0.396778	0.267044
TG481160	-0.0298926	-0.0636711	0.306235	0.931014	0.880871	0.489785	0.99767	1	1	0.925748	0.422297	0.298876
TG482181	0.0538003	0.107596	0.32806	0.891441	0.812059	0.466076	0.99767	1	1	0.896398	0.537159	0.585915
TG482182	-0.0513121	-0.0408561	0.162599	0.87949	0.921348	0.70466	0.99767	1	1	0.976516	0.59929	0.558397
TG483182	0.0322738	0.174613	0.228471	0.930706	0.686538	0.597985	0.99767	1	1	0.714762	0.643964	0.887467
TG484181	0.0301124	0.130781	0.272581	0.942561	0.775827	0.542427	0.99767	1	1	0.817809	0.59032	0.740546
TG484183	-0.0601711	-0.0603105	0.441727	0.897727	0.910971	0.411771	0.99767	1	1	0.999773	0.344841	0.298201
TG492160	-0.0227883	-0.241188	0.0928727	0.930493	0.476167	0.800581	0.99767	1	1	0.426775	0.728148	0.215693
TG501160	0.0321917	0.0425049	0.0121594	0.896764	0.885798	0.967761	0.99767	1	1	0.9684	0.94502	0.905069
TG501181	0.0165218	0.00855177	0.0294716	0.947318	0.977049	0.922136	0.99767	1	1	0.975766	0.964598	0.934982
TG503183	-0.0411047	-0.188371	0.00464165	0.891558	0.56982	0.988493	0.99767	1	1	0.640654	0.887778	0.532674
TG512182	-0.0187215	-0.236	0.075764	0.94668	0.488801	0.828924	0.99767	1	1	0.460868	0.777396	0.280395
TG514182	-0.028626	-0.1694	-0.178768	0.88134	0.500547	0.518773	0.99767	1	1	0.484671	0.544443	0.961961
TG523202	-0.0297269	0.064654	-0.0182151	0.911628	0.825469	0.949008	0.99767	1	1	0.736126	0.968018	0.762634
TG534183	0.0357373	-0.216146	-0.452347	0.878264	0.43436	0.108805	0.99767	1	1	0.306035	0.0758302	0.325911
TG544180	0.0195138	0.105059	-0.268618	0.930458	0.705644	0.359569	0.99767	1	1	0.715653	0.294446	0.107799
TG544181	0.0246493	0.291006	-0.214063	0.881697	0.178632	0.361708	0.99767	1	1	0.129547	0.261322	0.00433644
TG544182	0.0260355	0.282522	-0.243816	0.869848	0.176806	0.286907	0.99767	1	1	0.128011	0.190195	0.00208679
TG545181	0.0241685	0.26897	-0.259718	0.89257	0.252604	0.314121	0.99767	1	1	0.195631	0.220872	0.00558944
TG547183	-0.0404247	0.204127	-0.327543	0.874786	0.541623	0.37259	0.99767	1	1	0.365068	0.384491	0.0474296
TG548183	0.0277619	0.369773	-0.339551	0.942977	0.421489	0.464564	0.99767	1	1	0.402644	0.415851	0.0794299
TG564180	0.0231943	0.20697	-0.13068	0.916578	0.428751	0.619314	0.99767	1	1	0.430324	0.548227	0.141431
TG565204	0.00989936	0.34606	-0.18073	0.943531	0.0608956	0.363696	0.99767	1	1	0.0253699	0.288638	0.000549469
TG586224	0.0411203	0.271846	-0.15949	0.853186	0.267347	0.501541	0.99767	1	1	0.32286	0.402084	0.0625736
TG588181	0.0025716	0.0367022	0.0303536	0.929546	0.277997	0.36697	0.99767	1	1	0.266036	0.401241	0.831443
Cerd161220	0.00727213	-0.149343	0.0918339	0.955619	0.395822	0.643235	0.997805	1	1	0.255267	0.625191	0.0760518
PC180222	0.00796999	0.10508	0.111157	0.952592	0.515212	0.500791	0.997805	1	1	0.491109	0.515174	0.964746
PG180181	0.00821675	0.0595433	-0.00936811	0.958651	0.7628	0.963956	0.997805	1	1	0.757755	0.92774	0.671809
PI160181	0.00953992	-0.0946367	0.00854764	0.95034	0.611423	0.964434	0.997805	1	1	0.517912	0.995667	0.512221
TG504140	-0.0131799	0.120979	0.0786979	0.958708	0.710887	0.823186	0.997805	1	1	0.615783	0.774871	0.871276
TG532181	0.0112242	-0.09516	-0.122241	0.958385	0.714841	0.647957	0.997805	1	1	0.637878	0.602103	0.902309
SM343	-0.00281595	0.0303823	0.00720321	0.963662	0.721606	0.942127	0.999189	1	1	0.607612	0.90527	0.713999
TG534182	-0.00703785	0.0165952	-0.174653	0.963127	0.933612	0.427819	0.999189	1	1	0.882245	0.394995	0.223582
TG545183	0.00818261	0.293602	-0.184915	0.966066	0.227821	0.471567	0.999189	1	1	0.161549	0.418127	0.0183965
LPE181	-0.00142467	0.161693	0.0714478	0.993907	0.469492	0.753039	1	1	1	0.40641	0.739308	0.637545
PC160202	-0.00110479	0.0727625	-0.0855788	0.993121	0.655042	0.62359	1	1	1	0.583255	0.598309	0.231452
PC160204	0.000448629	0.197095	0.0157178	0.996321	0.119892	0.90775	1	1	1	0.0585031	0.901406	0.0735846
PC181204	0.00206832	0.069519	-0.0321114	0.984751	0.602783	0.81752	1	1	1	0.553333	0.794406	0.361814
PCP160182	0.00193558	-0.0259419	-0.00213536	0.983995	0.8344	0.987322	1	1	1	0.783006	0.973416	0.809795
PG170222	0.000721772	0.000731521	0.000703614	0.975226	0.977435	0.977798	1	1	1	0.99968	0.999428	0.999065
PI160203	0.00385907	0.0532031	0.00610978	0.979693	0.781814	0.976233	1	1	1	0.75652	0.990496	0.761994
TG462181	-9.39969e-05	-0.205061	0.0371978	0.999742	0.54102	0.911046	1	1	1	0.501998	0.909573	0.41769
TG491160	0.0123492	-0.286188	0.266388	0.971748	0.516194	0.569906	1	1	1	0.416106	0.557879	0.126688
TG522161	0.000487265	-0.217055	-0.1243	0.998606	0.509394	0.707217	1	1	1	0.458352	0.69864	0.745796
TG532160	0.00322632	-0.127389	-0.138269	0.989218	0.666233	0.654236	1	1	1	0.602698	0.626076	0.964552
TG533182	-0.000758415	-0.1262	-0.165691	0.996434	0.561551	0.479765	1	1	1	0.482059	0.441482	0.820417
TG535204	-0.00672448	-0.488495	0.300652	0.972988	0.0653235	0.298609	1	1	1	0.0241358	0.234514	0.000293483
TG543160	0.000681572	0.16645	-0.187661	0.997057	0.462586	0.424283	1	1	1	0.394528	0.397986	0.0663281
TG544160	0.00404767	0.20634	-0.0523946	0.984137	0.380136	0.821851	1	1	1	0.345337	0.805886	0.218688
TGO501160	0.00885431	-0.288382	0.257619	0.979485	0.507819	0.578075	1	1	1	0.412311	0.561281	0.126473
